# Supplementary material for: Epigenetic signature of Gleason score and prostate cancer recurrence after radical prostatectomy
Source: Clin Epigenetics. 2016 Sep 15;8:97. doi: 10.1186/s13148-016-0260-z (PMC5024414; doi:10.1186/s13148-016-0260-z)
Supplement: Additional file 2: Table S1. — Correlations between methylation levels of CpG sites included in the epigenetic signature and mRNA expression levels of corresponding genes. (XLSX 17 kb) [file 13148_2016_260_MOESM2_ESM.xlsx]

## Sheet: FH+TCGA_CORR_52CPGs_07072016
					FH cohort				TCGA
	CpG ID	Gene names	Genetic location		transcript ID	Pearson r2	P-value		Pearson r2	P-value
	cg17353895	ANO7	3'UTR;Body		ILMN_1683824	-0.264457	6.03547e-09		-0.504898	9.27949e-36
	cg14270002	ARHGEF7	Body;Body;Body;Body;Body		ILMN_1675984	-0.263904	2.74304e-08		-0.409593	1.45956e-26
	cg22795345	ARHGEF7	Body;Body;Body;Body;Body		ILMN_1675984	-0.263904	2.70385e-08		-0.409593	5.65832e-30
	cg14270002	ARHGEF7	Body;Body;Body;Body;Body		ILMN_1798587	-0.252221	2.73329e-08		-0.409593	1.45956e-26
	cg22795345	ARHGEF7	Body;Body;Body;Body;Body		ILMN_1798587	-0.252221	1.25806e-08		-0.409593	5.65832e-30
	cg17353895	ANO7	3'UTR;Body		ILMN_1675423	-0.247912	5.33685e-08		-0.504898	9.27949e-36
	cg17353895	ANO7	3'UTR;Body		ILMN_1732948	-0.217489	1.98946e-06		-0.504898	9.27949e-36
	cg10218605	PTPRN2	Body;Body;Body		ILMN_1728844	-0.209372	0.00866767		-0.242351	1.60562e-24
	cg02767665	TMEM132D	Body		ILMN_1763612	-0.194793	1.12799e-12		-0.305377	0
	cg14270002	ARHGEF7	Body;Body;Body;Body;Body		ILMN_2235679	-0.184358	1.6322e-08		-0.409593	1.45956e-26
	cg22795345	ARHGEF7	Body;Body;Body;Body;Body		ILMN_2235679	-0.184358	1.59231e-11		-0.409593	5.65832e-30
	cg02034887	SLC15A2	TSS200;TSS200		ILMN_2211739	-0.171462	4.65553e-26		-0.273128	9.28081e-70
	cg10523671	SLC15A2	TSS1500;TSS1500		ILMN_2211739	-0.171462	6.0369e-30		-0.273128	2.48016e-77
	cg14270002	ARHGEF7	Body;Body;Body;Body;Body		ILMN_1796912	-0.147267	1.01325e-07		-0.409593	1.45956e-26
	cg22795345	ARHGEF7	Body;Body;Body;Body;Body		ILMN_1796912	-0.147267	4.53106e-10		-0.409593	5.65832e-30
	cg05962239	MME	5'UTR;5'UTR;1stExon;5'UTR;1stExon;5'UTR		ILMN_1678170	-0.122987	4.31554e-10		-0.18459	1.97656e-35
	cg13607230	MFSD9	Body		ILMN_1730028	-0.122645	1.1622e-08		-0.151367	5.66488e-07
	cg09741917	VWA3B	TSS1500		ILMN_2094786	-0.120357	0.659794		-0.101922	8.57757e-06
	cg05962239	MME	5'UTR;5'UTR;1stExon;5'UTR;1stExon;5'UTR		ILMN_1751943	-0.119349	1.15847e-10		-0.18459	1.97656e-35
	cg05962239	MME	5'UTR;5'UTR;1stExon;5'UTR;1stExon;5'UTR		ILMN_1696162	-0.0821859	7.22744e-06		-0.18459	1.97656e-35
	cg05962239	MME	5'UTR;5'UTR;1stExon;5'UTR;1stExon;5'UTR		ILMN_1786319	-0.0809973	1.95684e-07		-0.18459	1.97656e-35
	cg01106114	FOXI1	TSS1500;TSS1500		ILMN_1651437	-0.0612775	0.307853		-0.0792525	5.10514e-11
	cg08092111	RP1	Body		ILMN_2217848	-0.0536182	0.215533		-0.00565747	0.445187
	cg17929627	MKI67	5'UTR;5'UTR		ILMN_1734827	-0.0461957	0.0110593		0.175818	0.1494
	cg15401862	KCNMB4	3'UTR		ILMN_1727466	-0.0425478	0.0135639		-0.0756257	0
	cg13333267	SEMA3F	5'UTR		ILMN_1761540	-0.0393109	8.49912e-07		-0.281593	7.61463e-77
	cg06728098	MRPS28	Body		ILMN_1718424	-0.0332919	0.93678		0.134985	0.0415404
	cg07164161	KCNG2	Body		ILMN_1735062	-0.0302102	0.837759		0.105854	0.331331
	cg18054026	C15orf26	Body		ILMN_1686373	-0.00514861	0.439219		0.0227436	0.615546
	cg25286393	NAPSA	TSS1500		ILMN_1784040	-0.00285441	0.287351		-0.0684212	7.38356e-11
	cg24743156	CTAGE5	TSS1500;TSS1500;TSS1500;Body		ILMN_1662914	0.00169895	0.0483434		-0.00870692	0.000520656
	cg00506866	RRM2	Body;Body		ILMN_1678669	0.00262483	0.398433		0.125964	3.56731e-06
	cg27106909	YPEL3	1stExon;5'UTR;5'UTR		ILMN_1791147	0.0158521	0.206198		-0.0417855	7.00622e-16
	cg08092111	RP1	Body		ILMN_1681454	0.0180322	0.0814988		-0.00565747	0.445187
	cg20809737	CPT1A	Body;Body		ILMN_1710052	0.0187363	0.877209		0.146388	9.70987e-06
	cg20809737	CPT1A	Body;Body		ILMN_1687589	0.01925	0.00209929		0.146388	9.70987e-06
	cg01106114	FOXI1	TSS1500;TSS1500		ILMN_1736936	0.021199	0.291445		-0.0792525	5.10514e-11
	cg04138181	PLK1	Body		ILMN_1736176	0.0478256	0.259757		0.159477	7.37281e-15
	cg11470399	PLK1	1stExon		ILMN_1736176	0.0478256	0.468711		0.159477	2.09282e-06
	cg24743156	CTAGE5	TSS1500;TSS1500;TSS1500;Body		ILMN_1754956	0.0546779	0.73839		-0.00870692	0.000520656
	cg13320202	ATXN7	Body;Body		ILMN_1688602	0.066284	0.548664		0.148793	3.74384e-06
	cg24743156	CTAGE5	TSS1500;TSS1500;TSS1500;Body		ILMN_2314080	0.0792967	0.698171		-0.00870692	0.000520656
	cg20809737	CPT1A	Body;Body		ILMN_1696316	0.0802496	0.00695878		0.146388	9.70987e-06
	cg06285575	ZNF267	Body		ILMN_1671010	0.0823752	0.552525		0.133085	0.000322296
	cg12551567	CDC25B	1stExon;1stExon;1stExon		ILMN_2338323	0.0952782	0.00477758		0.154755	0.00811732
	cg13432241	KIAA0922	Body;Body		ILMN_1668469	0.100493	2.96896e-11		0.0587373	1.75361e-50
