# Supplementary material for: Epigenetic signature of Gleason score and prostate cancer recurrence after radical prostatectomy
Source: Clin Epigenetics. 2016 Sep 15;8:97. doi: 10.1186/s13148-016-0260-z (PMC5024414; doi:10.1186/s13148-016-0260-z)
Supplement: Additional file 3: Table S2. — Correlations of gene expression levels and the epigenetic signature. (TXT 64 kb) [file 13148_2016_260_MOESM3_ESM.txt]

"gene" "correlation"
"AADAT" -0.138181308502726
"AAMDC" -0.14941531739806
"ABAT" -0.173511155570057
"ABCA2" 0.133610495282597
"ABCA4" 0.146294410022056
"ABCA8" -0.151094077249784
"ABCC4" -0.144314768384392
"ABCC5" 0.143972944986124
"ABCG1" 0.164393153408484
"ABHD12" 0.207818269795256
"ABHD2" -0.144626077491346
"ABHD4" 0.143686988758294
"ABO" -0.172861423984363
"ACAA1" -0.190986633049345
"ACAD8" -0.22358370657532
"ACAT2" -0.178984540173004
"ACBD5" -0.16043238877209
"ACCS" -0.137114450863955
"ACE" -0.189797923239389
"ACER1" -0.128684582511736
"ACER3" 0.194320045274034
"ACHE" 0.140352495781213
"ACKR3" 0.152610005369363
"ACOT13" -0.171649242857683
"ACOX1" -0.20042601035933
"ACOX2" -0.171946084707042
"ACP2" -0.17363359913297
"ACP5" -0.150110039286532
"ACPP" -0.236398215267351
"ACSL3" -0.167601430657984
"ACSL5" -0.139985987387866
"ACSM3" -0.231331300149156
"ACSS2" -0.174097036629884
"ACSS3" -0.18387665208938
"ACTC1" -0.166280338411338
"ACTG2" -0.193748402031558
"ACTN1" -0.159953117346343
"ADAM12" 0.153341101789607
"ADAM28" 0.133705998078503
"ADAM32" -0.173319905391648
"ADAM33" -0.158268897540631
"ADAM9" -0.169567625088773
"ADAMDEC1" 0.139766732035472
"ADAMTS17" -0.161153937105995
"ADAMTS2" 0.138428555147726
"ADAMTS6" 0.14540753490941
"ADAMTSL3" 0.170694021206843
"ADAP2" 0.194091125718168
"ADARB1" -0.138733658575923
"ADAT2" -0.143092757518998
"ADCK2" 0.176824452118011
"ADCY1" -0.167201920008656
"ADCY6" -0.155265344296957
"ADCY9" 0.148879530098715
"ADCYAP1R1" -0.134415898152664
"ADD2" 0.191579854770052
"ADGRB1" 0.182814161759172
"ADGRE4P" 0.158289380602752
"ADGRG2" -0.13774493435998
"ADGRV1" -0.127501059929206
"ADH1C" -0.172820290137229
"ADH5" -0.27729305361931
"ADHFE1" -0.176536248709324
"ADIRF" -0.238638204845639
"ADORA1" 0.145705937558268
"ADPGK" -0.186541265329773
"ADPRHL1" -0.14309595251456
"ADRA1A" -0.172600953723669
"ADRA2A" 0.135825999878181
"ADRB1" -0.209372168171085
"AEBP1" 0.157230940603482
"AFF3" -0.19390173303945
"AFP" 0.213800601747831
"AGAP1" -0.160209317317068
"AGAP11" -0.196577352494903
"AGL" -0.142500950654332
"AGPAT5" -0.146016171360352
"AGRN" 0.151965073592918
"AIDA" 0.187800046542949
"AIF1L" 0.129953903739538
"AIM1" -0.243290342533755
"AJAP1" -0.153461734375831
"AK5" 0.147429002240791
"AKAP14" 0.175607661888572
"AKAP7" -0.235768803047333
"ALAS2" 0.128289692406025
"ALDH1A2" -0.211528925025452
"ALDH1A3" -0.157574494916824
"ALDH3A2" -0.18197713772473
"ALDH3B1" 0.136385290560247
"ALDH4A1" -0.140886031855223
"ALDH6A1" -0.129750794104061
"ALG1" -0.142751686557118
"ALOX12P2" -0.221480402443159
"ALOX15B" -0.276827479243169
"ALOX5AP" 0.196375427551224
"ALS2CL" 0.188026212790582
"ALS2CR12" 0.135208944510574
"ALX4" 0.171365705587958
"AMHR2" 0.173039939852615
"AMICA1" 0.143155957330633
"ANAPC15" -0.146873726952535
"ANG" -0.271630975665786
"ANGEL2" -0.162789525882941
"ANGPT2" 0.142323142402658
"ANKAR" -0.186125193476288
"ANKFY1" -0.143232428258493
"ANKRD13A" 0.173573080736471
"ANKRD29" 0.181208749921087
"ANKRD34B" 0.213294387096292
"ANKRD35" -0.13554395589167
"ANKRD36" -0.135291234470686
"ANKRD37" -0.296175844915885
"ANKRD52" 0.169089806114454
"ANLN" 0.139121610077015
"ANO1" 0.144869580991027
"ANO3" 0.231251443808671
"ANO4" -0.172183269319299
"ANO7" -0.399240736033206
"ANPEP" -0.314221094752195
"ANTXR1" 0.138929371515306
"ANTXR2" -0.267262754462464
"ANXA1" -0.144685208906749
"ANXA11" -0.235951298204915
"ANXA3" -0.201177005066671
"ANXA9" 0.214269877308483
"AP1AR" 0.146517683377435
"AP1G1" -0.193608135066447
"AP1G2" -0.183062305553603
"AP3B1" -0.132883555693372
"AP3M1" -0.152249329980853
"APBB1IP" 0.216428006386881
"APH1A" 0.156943726862443
"APLNR" 0.196081862255499
"APOC1" 0.215795085377724
"APOE" 0.197571470664617
"APOOL" -0.182755300250625
"APP" -0.144307365986655
"APRT" -0.16346336879378
"ARHGAP11A" 0.148949896444049
"ARHGAP15" 0.133370502702287
"ARHGAP26" -0.132984817294349
"ARHGAP30" 0.138123219192731
"ARHGAP31" 0.129803710159968
"ARHGAP36" 0.149041384947573
"ARHGAP4" 0.145983058721814
"ARHGAP6" -0.253928388547827
"ARHGDIG" 0.174925259579598
"ARHGEF10" -0.291247021809396
"ARHGEF37" -0.163290077596594
"ARHGEF7" -0.267976783445491
"ARL4A" -0.16167995843364
"ARL8B" 0.127819839774439
"ARMCX1" -0.201419610063548
"ARMCX5" -0.14408434858265
"ARNT2" 0.134868642337582
"ARRB2" 0.13934344617282
"ARRDC5" 0.133156813923415
"ARSD" -0.225080677083529
"ARSK" -0.239248563105212
"ARTN" -0.145028714147626
"ASAH1" -0.134196392804911
"ASAH2B" -0.245836296360623
"ASAP2" 0.178502079660065
"ASB5" -0.166034654353567
"ASB6" 0.155723439667832
"ASCL2" -0.21944388382112
"ASF1B" 0.295754545645327
"ASH2L" -0.217319029348544
"ASIC1" -0.240909752695006
"ASIC2" 0.17144832556342
"ASMTL" -0.173776345524311
"ASPA" -0.220957048372124
"ASPM" 0.203177729801077
"ASPN" 0.268222231966283
"ASS1" 0.207038106250548
"ASTN2" -0.201604945557002
"ASXL2" 0.128178780869769
"ATAD1" -0.202578507430556
"ATE1" -0.226218055412512
"ATF3" -0.189035647960601
"ATF5" -0.127135258992572
"ATG9A" -0.16447680501302
"ATP12A" 0.212254917483808
"ATP1A1" -0.151351913063363
"ATP1A2" -0.192913556716951
"ATP2B1" 0.128099584112181
"ATP2B4" -0.157673683954465
"ATP2C1" -0.153180850380809
"ATP5A1" -0.15111094724806
"ATP5J" -0.170453179493721
"ATP6V0B" 0.142617830109111
"ATP6V1E1" 0.138401888676862
"ATP6V1F" 0.128581696710817
"ATP8B1" -0.318665029230453
"ATPIF1" 0.127795632822623
"AUH" -0.222422968936875
"AUNIP" 0.205861701260318
"AVEN" -0.145447861894329
"AXIN1" 0.169052509499091
"AZGP1" -0.371555988323773
"B3GALNT1" -0.147543184286148
"B3GALNT2" -0.161438544842239
"B3GALT2" -0.18192898512143
"B3GALT5" 0.164881431323701
"B3GAT1" -0.185986767420571
"B3GNT2" 0.152207468149
"B3GNT6" 0.263777384959405
"BAD" 0.180042249464271
"BAIAP2" -0.183202393604812
"BAIAP2L2" -0.157741315405164
"BAP1" 0.137372539746338
"BARD1" 0.137939001168906
"BATF" 0.128218672472656
"BBC3" 0.191281944017737
"BBS2" -0.174439595286798
"BBS4" -0.188926612657435
"BBS7" -0.147283672281689
"BCAS1" -0.32934084237685
"BCAS3" -0.174023289748904
"BCAS4" 0.157422453908002
"BCAT2" -0.183522547745188
"BCCIP" -0.130353424674501
"BCKDHB" -0.171237786049995
"BCL11A" -0.159225373828539
"BCO1" -0.132636915252626
"BCORL1" 0.160229882331123
"BEND3" 0.175002016401521
"BEND4" -0.205983105479428
"BEND7" 0.246691779876317
"BEX1" -0.153708261618907
"BEX5" -0.183540761650069
"BGN" 0.191027146691323
"BHLHA15" -0.25445172932567
"BHLHE22" 0.153986326531414
"BHLHE41" 0.136328068167559
"BICC1" 0.168160182625084
"BIN2" 0.177368349977237
"BIRC5" 0.175349041608485
"BIRC7" 0.159398744285751
"BLMH" 0.148107003392901
"BMP6" 0.298382519817829
"BMPER" -0.163957086477794
"BMPR2" 0.134706193454349
"BNIP3L" -0.21706472478831
"BPIFB2" -0.156365876739215
"BRCA1" 0.14078630690051
"BRCA2" 0.130245330069102
"BREA2" 0.135931981628564
"BRICD5" 0.139015133095771
"BRPF1" 0.127414844271205
"BSN" 0.138897487449905
"BTBD11" -0.228352044465122
"BTBD3" -0.153606248292019
"BTG1" 0.181744227094633
"BTG2" -0.177858508332762
"BTK" 0.142917505804599
"BTLA" 0.12900634371957
"BUB1" 0.190342307266151
"C10orf11" -0.166723887368629
"C11orf49" -0.141649067245768
"C11orf54" -0.18199610415905
"C11orf63" -0.151216847340913
"C11orf65" -0.194354096202038
"C12orf49" 0.168821195716411
"C12orf57" -0.156779225837481
"C14orf142" -0.134313569182479
"C15orf27" 0.190672410836936
"C15orf41" -0.164127912072038
"C16orf13" 0.147834302386937
"C16orf70" -0.142863121197039
"C17orf82" -0.184138186956499
"C19orf73" 0.173518853405169
"C1orf115" -0.163619016320806
"C1orf116" -0.200356568882482
"C1orf158" 0.133247831244299
"C1orf64" -0.258314824745888
"C1QB" 0.170868293158419
"C1QC" 0.139311096743757
"C1QL3" -0.192140646657816
"C1QTNF9B-AS1" -0.166964074852645
"C2" -0.373922553211841
"C21orf2" -0.14509615913589
"C22orf42" -0.172819185839296
"C2orf27A" 0.146327116727889
"C2orf43" -0.180828680417892
"C2orf49" -0.141619421184985
"C2orf82" 0.162016375356082
"C3orf70" -0.188281273515106
"C6orf1" 0.162051362740609
"C6orf106" 0.132050342023492
"C6orf163" -0.166902064883448
"C6orf62" 0.165430664177013
"C7orf55" -0.133344386848383
"C8orf76" 0.161930169807385
"C9orf152" -0.167525343639271
"C9orf171" 0.146887334716766
"C9orf72" -0.218511046239154
"CA1" 0.13954322938053
"CA13" 0.146274789645284
"CA2" 0.240438303989765
"CA5B" -0.14810476798591
"CAB39L" -0.16199408782421
"CABLES1" 0.163153688247756
"CACNA1I" 0.161149280345249
"CACNA2D1" -0.271649786757806
"CACNB1" 0.127741901326845
"CACNB4" -0.153284405528262
"CACNG4" -0.267347238478069
"CADM1" -0.129155627778759
"CADPS" 0.229803782673556
"CALD1" -0.149070711952894
"CAMK1" -0.205608769089625
"CAMK1D" 0.180220393352721
"CAMK2D" 0.171261423282186
"CAMK2N1" 0.207228277100698
"CAMK2N2" 0.147092078118871
"CAMP" -0.176977638137584
"CAMTA1" 0.162815672172384
"CAPN6" -0.179876660375735
"CAPN9" -0.131804273389418
"CAPSL" 0.141025183755212
"CARNS1" 0.132034124823251
"CARTPT" -0.143901641110987
"CASC4" -0.160600402956784
"CASC5" 0.152503007277276
"CASP10" 0.146126852854565
"CASP3" 0.128631531921689
"CASP7" -0.221372376960521
"CAST" -0.148407125442651
"CAT" -0.213312312267431
"CAV1" -0.176825410987741
"CBFA2T2" -0.151826844631822
"CBFA2T3" -0.190570939506823
"CBL" 0.157564614084827
"CBLL1" -0.194043912972323
"CBR1" -0.269417131418817
"CBR3" -0.144827295336932
"CBX2" 0.225934871089283
"CBX5" -0.145690579061297
"CBX6" 0.128099386245802
"CCAR2" -0.216844197189944
"CCBE1" -0.223697516717409
"CCDC109B" 0.136728364825356
"CCDC110" -0.140011488421983
"CCDC125" -0.172161086718902
"CCDC151" 0.176064879242212
"CCDC178" -0.144244938176502
"CCDC183" -0.262475475187429
"CCDC28B" 0.130300026767365
"CCDC33" 0.163407249680772
"CCDC34" -0.150341732279329
"CCDC50" 0.169678451776415
"CCDC6" 0.186404929276444
"CCK" -0.322480746066715
"CCL18" 0.148754179901001
"CCL21" 0.194362562790116
"CCL28" -0.142730391836865
"CCM2" 0.149291508293507
"CCNC" -0.136440863898237
"CCNE1" 0.147097973732328
"CCNE2" 0.161700742877408
"CCNL1" -0.128616687977514
"CCNO" 0.190538159439368
"CCNT2" -0.161128704607255
"CD180" 0.139695856412164
"CD1C" 0.163489871769789
"CD2" 0.134536411608364
"CD24" -0.158860182212674
"CD276" 0.183345935900752
"CD34" 0.139993551420892
"CD37" 0.149283016786647
"CD38" -0.222243788695087
"CD4" 0.142846359085281
"CD40" -0.136297428754176
"CD44" -0.129653502049585
"CD46" -0.157896383190032
"CD68" 0.184767708265356
"CD79A" 0.130806396786477
"CD84" 0.193844954290103
"CD9" -0.254294417134721
"CDC20" 0.275655439190667
"CDC20B" 0.147004237834646
"CDC25C" 0.18325286760587
"CDC42BPA" 0.174209485223361
"CDC42EP3" -0.190779473685231
"CDC42EP5" -0.375507761460054
"CDC42SE2" -0.131451296817016
"CDC45" 0.248836359999003
"CDC6" 0.138777533321477
"CDCA3" 0.139760897939114
"CDCA4" 0.189231245750785
"CDCA5" 0.257537065727283
"CDCA7" -0.218750390432315
"CDH1" -0.15946386634018
"CDH26" -0.191328901504949
"CDH7" 0.166525146024718
"CDHR1" 0.139671286944744
"CDK1" 0.210379150665289
"CDK10" -0.143012437003612
"CDK18" 0.174545194038978
"CDK2AP1" 0.151115470240354
"CDK5R1" 0.176481998463963
"CDK6" -0.184316626878982
"CDK7" -0.171681176542399
"CDKAL1" -0.134644572076489
"CDKL5" -0.283251266997653
"CDKN2A" 0.179907764187184
"CDKN2B" 0.183649599351239
"CDKN2D" 0.133091723786444
"CDKN3" 0.185179349918232
"CDNF" -0.14134294196945
"CDO1" -0.161939738106882
"CDON" 0.190505604915862
"CDR2L" 0.202955330117478
"CDV3" 0.172081632872133
"CDYL2" -0.27731249692811
"CEACAM1" -0.215309617062554
"CEBPG" 0.133373143858699
"CEBPZ" -0.13368629751593
"CECR1" 0.00408979147884779
"CECR6" -0.287060968126656
"CELSR3" 0.250668515868842
"CENPA" 0.137665847702314
"CENPE" 0.143653708317763
"CENPF" 0.199232610602429
"CENPI" 0.22863337703225
"CENPK" 0.17505607327186
"CENPM" 0.202895838705943
"CENPN" -0.14974912182227
"CEP55" 0.23894067160738
"CEP85" 0.130236120978395
"CERS1" 0.154289629247827
"CES1" -0.127798079249358
"CFAP44" -0.13559142366259
"CFB" -0.140627010521883
"CFDP1" -0.21017916089714
"CFP" 0.133096170373338
"CHAF1B" 0.181702940165986
"CHCHD10" 0.16491305652449
"CHD5" 0.187166613400228
"CHD9" -0.129209304802081
"CHDH" -0.224153772474569
"CHEK1" 0.154869870197234
"CHMP5" -0.1340834252008
"CHRDL1" -0.202109456587316
"CHRDL2" 0.131337881336887
"CHRM1" -0.360693442235669
"CHRNA2" -0.412970909727848
"CHTF8" -0.1715742684499
"CIB2" -0.139538064152945
"CIPC" -0.170286894361628
"CIRH1A" -0.166825428203163
"CIT" 0.201313707600299
"CITED2" -0.183992460436392
"CKAP2" -0.137017827223661
"CKAP2L" 0.22845550008967
"CLCNKA" -0.160093335889942
"CLEC14A" 0.130772186420662
"CLEC4F" 0.145376188987053
"CLEC4GP1" 0.196288773678829
"CLEC5A" 0.210486367348437
"CLIP2" 0.128141797346922
"CLIP3" -0.141397678479582
"CLSTN1" -0.166184011581843
"CLUAP1" -0.127456724258601
"CLUL1" -0.140843980763217
"CMIP" -0.138069185730567
"CMTM3" 0.150720741820263
"CMTM7" 0.177486334061211
"CMTM8" 0.135053594480291
"CNKSR2" -0.153697294420683
"CNN1" -0.20462473203957
"CNNM3" -0.15901939059211
"CNOT7" -0.184285720111557
"CNTD1" -0.23135400902837
"CNTN1" -0.13088388057072
"CNTNAP2" -0.150657039436083
"CNTNAP3" -0.138808938002214
"COG3" -0.131002059318986
"COL10A1" 0.301081401414288
"COL11A1" 0.167890712116572
"COL13A1" -0.164014514823215
"COL1A1" 0.226587001920875
"COL1A2" 0.146489589785396
"COL22A1" -0.149687797792696
"COL28A1" -0.128099100413911
"COL3A1" 0.136270602529232
"COL4A5" -0.182508905159615
"COL4A6" -0.145449495199122
"COL5A2" 0.172025260883468
"COL6A2" -0.128577464664643
"COL8A1" 0.203234438651165
"COL8A2" 0.148400443285077
"COLGALT1" 0.191788524846128
"COMMD5" 0.172878971656375
"COMP" 0.291996701790397
"COMTD1" 0.274202099179684
"COPS7B" 0.127979716279486
"COQ9" -0.180265960643831
"CORO1B" -0.141259587828153
"CORO2A" -0.151199065108158
"CPAMD8" -0.134374526252636
"CPE" -0.246964556920694
"CPEB3" -0.189366693197593
"CPLX1" 0.147977567246856
"CPLX3" -0.140249483713795
"CPNE6" -0.148926897025004
"CPXM2" 0.149804090349984
"CRACR2A" -0.182922271318364
"CRACR2B" -0.136067181276763
"CRB3" -0.131020167678556
"CREB3L4" -0.189105329155656
"CREB5" 0.152208705902722
"CRIP1" 0.182199237806551
"CRIP2" 0.16096818639693
"CRIP3" -0.162133323872184
"CRLF3" 0.131125846873611
"CSNK1A1" -0.150807051778245
"CSPP1" 0.165461742494607
"CSRP1" -0.185692666138539
"CST2" 0.206986274824858
"CST3" -0.167816663985212
"CST6" 0.180157272894169
"CSTF1" -0.16859262400001
"CSTF3" -0.136930299490377
"CTAGE5" -0.180705812483991
"CTBS" -0.188174130619477
"CTDP1" -0.141268191690428
"CTH" -0.181891585494232
"CTHRC1" 0.214514212185528
"CTNNA1" 0.146933264373766
"CTNNBIP1" -0.149728260595497
"CTNND2" 0.143175405006767
"CTSC" 0.130485320749895
"CTSK" 0.174445152134884
"CTSO" -0.188317361528858
"CTSZ" 0.140612905008137
"CTTNBP2NL" 0.190400241197419
"CUL4B" 0.128334185238749
"CUX2" -0.253137002355188
"CXCL14" 0.183568498232979
"CXCL9" 0.129912352423517
"CXCR4" 0.137784767363005
"CXXC1" -0.20495780907846
"CXXC5" 0.180809751115446
"CYB561" -0.128541498936157
"CYB5A" -0.246082437873788
"CYFIP1" -0.244753855467008
"CYFIP2" 0.182139930961716
"CYP1B1" -0.127455437872993
"CYP27A1" -0.28230623325661
"CYP2U1" -0.159769865082365
"CYP3A5" -0.258627689892208
"CYP4X1" 0.129787476149083
"CYP4Z1" 0.168138031575567
"CYP4Z2P" 0.218084312241729
"CYR61" -0.132052575021737
"CYTH3" 0.152063270854351
"CYTIP" 0.138866930790691
"DACH2" -0.171882676181197
"DAXX" 0.131181412076413
"DBI" -0.173758695381555
"DCAF11" -0.170178655233499
"DCAF12L2" -0.149595215931829
"DCLK1" 0.155039181088893
"DCUN1D1" 0.136362302350391
"DCXR" -0.206717298135482
"DDC" 0.216164210601992
"DDHD2" -0.1798058946719
"DDIT4" 0.20405830729379
"DDX19B" -0.174422073537305
"DEAF1" -0.142221871544619
"DEF6" -0.163899105940118
"DEFB124" 0.157672350482397
"DENND1C" 0.144659963131194
"DENND4B" 0.157643541367861
"DENND5B" 0.143599778834224
"DEPDC1B" 0.149179828656886
"DERL3" 0.168771178634945
"DES" -0.129837516531724
"DGCR5" 0.159723833584802
"DGKA" -0.186060634212717
"DGKD" -0.140036300372974
"DGKH" 0.158904712997086
"DGKQ" 0.150047895554329
"DGUOK" -0.179434741755963
"DHDH" -0.172726311366967
"DHODH" -0.133107511411114
"DHRS7" -0.134437108561391
"DHX32" -0.20512737270321
"DIAPH1" 0.219500580236626
"DIO1" 0.156227848954994
"DIP2A" -0.157083910683713
"DIRAS2" 0.219976575940687
"DIS3" -0.197972506751596
"DISC1" -0.173925034437907
"DKFZP586I1420" 0.162254948841037
"DKK2" 0.17341313305833
"DKK4" 0.128480582192169
"DLEC1" -0.149717302744729
"DLG3" -0.144834296525654
"DLGAP1" -0.311030850460125
"DLGAP5" 0.176257594134533
"DMD" -0.197827129957687
"DMTN" -0.175896668779432
"DNAAF3" 0.136265460366312
"DNAH5" -0.146281262739769
"DNAH7" -0.12724547376519
"DNAH8" 0.233561755856588
"DNAI1" 0.163309618180569
"DNAJA3" 0.129546880436849
"DNAJC1" -0.13686255953745
"DNAJC3" -0.188312366506153
"DNAJC9" 0.170000866724259
"DNALI1" -0.208146318652678
"DNASE1L1" 0.133984146555711
"DNHD1" 0.136504696397762
"DNMT1" 0.154749044926895
"DOCK10" 0.162430910861568
"DOCK11" 0.13747923160573
"DOCK2" 0.153388197799228
"DOCK5" -0.233287805832862
"DOCK6" 0.150966276256083
"DOK2" 0.174528582244323
"DOPEY2" -0.190803366363262
"DPEP2" 0.153898344597268
"DPP4" -0.405684970992524
"DPT" -0.246234685652636
"DPYS" -0.282460178793307
"DRC7" 0.138997942464535
"DRD5" -0.144893382018289
"DSC2" -0.260211429134125
"DSEL" -0.143909980346554
"DSP" -0.144510901156299
"DTL" 0.167773986800638
"DTNA" -0.139489439944775
"DTX1" 0.127512533094911
"DTX2" -0.138525493284302
"DUSP10" -0.180293271740043
"DUSP4" 0.180437856343628
"DUSP7" 0.147673430574697
"DUSP8" 0.181131239874176
"DYNC2LI1" -0.145048724569336
"DYNLRB2" -0.12721500042067
"E2F2" 0.250790405589013
"EAF1" 0.17125776749016
"EAF2" -0.299657375018893
"EAPP" -0.128302179152379
"ECHDC1" -0.155784711132935
"EDARADD" 0.240990929962048
"EDEM3" -0.166721939900377
"EDN3" -0.295847158329394
"EEF1B2" -0.157554911016821
"EFCAB12" -0.178328773494039
"EFHC1" -0.190226756162856
"EFNA2" 0.131355206142698
"EFS" -0.210944723262412
"EFTUD1" 0.131630567765795
"EGF" -0.149206779699533
"EGFL7" 0.138460196041916
"EGFLAM" -0.129588572305166
"EGR1" -0.170116365444437
"EGR3" -0.140416919972473
"EHHADH" -0.231368815840929
"EIF3H" 0.145138623795451
"EIF4EBP1" -0.167491361514318
"EIF4G2" 0.151339147658666
"ELANE" -0.148995354322157
"ELF2" -0.131948008467097
"ELK4" -0.24369179425119
"ELMO1" 0.191176061785461
"ELMO2" -0.135606903964892
"ELMO3" -0.137540718293374
"ELOVL7" -0.164087046944883
"ELP5" -0.148169246384905
"EMC1" -0.14673259651844
"EMILIN3" -0.170775425846894
"EML5" -0.133868291861184
"EMP1" -0.166809087788312
"EMP2" -0.134554751084123
"ENG" 0.142026355369633
"ENKD1" -0.129891133440867
"ENO1" 0.191443934569162
"ENOSF1" -0.222508695933111
"ENTPD1" 0.170836565593037
"ENTPD6" -0.162526344933205
"EOGT" -0.181684851641785
"EPB41L4A" -0.159539989849533
"EPHA4" -0.231668114659077
"EPHA5" -0.274486617130472
"EPHA6" 0.137597748832631
"EPHB3" -0.166737501405254
"EPHB6" -0.210297587455918
"EPHX2" -0.367430958486613
"EPHX3" 0.158293741715697
"EPS15L1" 0.127241909562917
"EPS8L1" -0.168648031425461
"ERBB2IP" -0.158594408664798
"ERBB3" -0.162079861497958
"ERGIC2" -0.1691197211138
"ERICH1" -0.155916287548469
"ERICH5" 0.16540472824673
"ERICH6" 0.189614775604054
"ERLIN2" -0.218650687650153
"ERO1LB" 0.197234432281434
"ERP27" 0.219160740999216
"ERP29" -0.136497796232042
"ESD" -0.145431141926821
"ESM1" 0.17568370454382
"ESRP2" -0.166027544640948
"ESRRG" -0.234693727842676
"ESYT2" 0.1639417612412
"ETFB" -0.172338961210009
"EVA1A" 0.150537407079499
"EVI2B" 0.136825467516557
"EXO1" 0.169652776574624
"EXOC1" -0.173907611568437
"EXOC6" -0.216904020277334
"EXTL2" -0.157755127304283
"EYA1" -0.174333923742296
"EYA4" -0.153664845924974
"F12" 0.135372929207415
"F2RL2" 0.183759934459
"F5" 0.139065961502632
"FA2H" -0.187070165895946
"FAH" -0.14470106866371
"FAIM2" -0.191216542790763
"FAIM3" 0.130521035735063
"FAM102A" 0.137328015931721
"FAM110C" 0.165372929978254
"FAM117B" 0.152259708104519
"FAM124A" -0.182630258352568
"FAM131B" 0.228235251773881
"FAM134B" 0.182550780047254
"FAM135A" -0.185096379017595
"FAM13A" -0.215213819534759
"FAM13C" -0.250196408285217
"FAM150A" 0.133141997569023
"FAM159A" 0.135392268784823
"FAM170A" 0.18208829467823
"FAM171B" 0.190168870646925
"FAM177A1" -0.17487937643235
"FAM178A" -0.130640589786303
"FAM189A2" -0.240640268216326
"FAM196A" -0.193464356214669
"FAM19A1" -0.129833087555273
"FAM19A3" 0.201545209779334
"FAM19A5" 0.138678447745532
"FAM221A" -0.155981897514815
"FAM3B" -0.266357433289873
"FAM3C" 0.140589727917076
"FAM3D" -0.133110243239894
"FAM43A" -0.137214419574838
"FAM43B" 0.134894114367824
"FAM46C" 0.131930706104245
"FAM49B" 0.142742180102908
"FAM53C" -0.174302500154045
"FAM64A" 0.150698536372555
"FAM72D" 0.220732120354898
"FAM78A" 0.165382713566709
"FAM83D" 0.146782525784652
"FAM89B" 0.137965914379278
"FAM98C" -0.143128767401961
"FANCB" 0.134437492800454
"FANCL" -0.213808815015829
"FAP" 0.215168244065172
"FAR2" 0.143740124880374
"FARP1" -0.14740874870677
"FAXC" -0.151207813053327
"FBLN1" -0.166810885945655
"FBXL18" 0.135308086966698
"FBXL2" 0.130910338811809
"FBXL6" 0.129212066677554
"FBXL8" -0.155932780429265
"FBXO25" -0.165030917841549
"FCGR2A" 0.229429260811155
"FCHO1" 0.191943861840393
"FCN2" -0.16208910012965
"FCRL2" 0.134407852790615
"FDFT1" -0.1769435787412
"FEN1" 0.166908755918681
"FERMT1" -0.28427253779373
"FERMT3" 0.160710369637938
"FEV" -0.225200731458506
"FGD4" -0.16129618628733
"FGD6" 0.132521146630221
"FGF10" -0.128668946350413
"FGF11" 0.192287273558901
"FGF18" 0.143365445618629
"FGFRL1" 0.157740831767164
"FGL1" -0.157546459127571
"FIGN" -0.157681198902598
"FKBP1A" 0.177300405212974
"FKBP1B" -0.227720839905257
"FKBP3" -0.163121125209365
"FLI1" 0.127123963585836
"FLJ26850" -0.157116547241856
"FLNC" -0.207297865647457
"FLRT2" -0.146883261469318
"FMNL3" 0.1364260418443
"FMO1" 0.13041548406388
"FMOD" -0.371796601697592
"FNDC1" 0.154741493480257
"FOLH1" 0.128842897480245
"FOLH1B" 0.15192570184565
"FOS" -0.153653339046929
"FOSB" -0.148482774194537
"FOXB2" 0.206924588939755
"FOXD4" 0.132110287669246
"FOXD4L5" 0.14831592257336
"FOXJ1" 0.159198331850381
"FOXL2" 0.136089454669485
"FOXM1" 0.148264507028498
"FOXN4" 0.158107462992746
"FOXP1" -0.161302273294069
"FOXP2" -0.165340043485244
"FOXS1" 0.250405298458712
"FPR3" 0.180907273390742
"FREM2" -0.190549826319449
"FRK" -0.153716284196129
"FRMD5" -0.135114518215304
"FRMD6" -0.162106700959019
"FRY" 0.18553505921596
"FRZB" 0.175703061243556
"FSTL1" 0.180394090808237
"FSTL3" 0.14041158779682
"FTCD" -0.162468378606893
"FTH1P3" 0.161112188404104
"FUCA1" -0.190699800607911
"FUT10" -0.130861927614395
"FUT3" 0.138044432576688
"FXYD1" -0.143499276297524
"FXYD3" -0.251646346558316
"FXYD5" 0.18026244759958
"FYN" 0.171495298483754
"FZD1" -0.139508846481808
"FZD3" -0.237541713183602
"FZD5" -0.135255398738881
"FZD7" -0.158111605398128
"FZD9" -0.140398589603084
"G3BP2" -0.1784604287665
"GAA" -0.133742370103846
"GAB1" 0.129986837420154
"GABRA1" -0.140800648541068
"GABRA2" 0.127286851426678
"GABRD" 0.147167445737934
"GABRG3" -0.159241951577572
"GABRP" 0.141704696362738
"GABRQ" -0.209839992975489
"GADD45B" -0.144690446699715
"GAL3ST4" 0.128736485796845
"GALNT7" -0.198523679599806
"GALNTL6" 0.145346875627097
"GALR1" -0.1652648164777
"GAMT" -0.13643292900315
"GAPVD1" 0.166195917637245
"GAS2L3" 0.231168629012014
"GATAD2A" 0.161796637550029
"GBA2" 0.162636910750718
"GCAT" -0.24454497047842
"GCC2" -0.219216032507362
"GCGR" 0.164328873380946
"GCLC" -0.146265028959621
"GCNT1" -0.216400704984594
"GCNT2" -0.223647360381744
"GDAP1" 0.186465973591301
"GDF15" -0.162438038489287
"GDNF" -0.129030590886319
"GDPD5" 0.135969727519905
"GEMIN4" -0.148121938563233
"GGA2" -0.171981987985495
"GGT1" -0.148933732608363
"GGT3P" -0.138197245682171
"GGT7" -0.135807220836637
"GIMAP6" 0.145446125805967
"GIN1" -0.192097282319687
"GIT1" 0.147190279804953
"GJA4" 0.19332512017148
"GJC3" -0.174291120162888
"GK5" -0.164626980861736
"GLB1L2" -0.360574384265514
"GLB1L3" -0.498446185875097
"GLIPR2" -0.130154383865823
"GLO1" 0.163591278761941
"GLP1R" 0.141838850457766
"GLRB" -0.147815699002886
"GLRX2" -0.176332883293912
"GLTP" 0.135730786011402
"GLUD1" -0.227205649346343
"GMIP" 0.138512111870531
"GMNN" 0.24451573065778
"GMPR" -0.361057847332249
"GNAO1" -0.139797869867399
"GNB4" 0.182256460568143
"GNE" -0.196181078424785
"GNG3" 0.151044471206356
"GNG4" -0.270601592251086
"GNGT2" 0.131467530313744
"GNLY" 0.148548915817627
"GNMT" -0.18308140299582
"GNPDA1" 0.196777508810179
"GOLGA7" -0.140999265480468
"GOLIM4" 0.141240877446097
"GOLM1" -0.222012079970332
"GP2" 0.168171905517483
"GPALPP1" -0.154611367637758
"GPBAR1" 0.135290829710495
"GPBP1" -0.164642105998676
"GPER1" -0.244054451746925
"GPHA2" -0.139800021499352
"GPM6B" -0.133996135319873
"GPNMB" 0.158579395616827
"GPR108" -0.222950005433489
"GPR137B" 0.255349276293864
"GPR141" 0.17118533862104
"GPR151" -0.128709730207847
"GPR158" 0.127291742725325
"GPR171" 0.14568163133707
"GPR34" 0.161922380003955
"GPR35" 0.158537195568261
"GPR4" 0.139845586994944
"GPR82" 0.129787429311501
"GPR89B" -0.225520743026059
"GPRC5D" -0.160677373472239
"GPRIN2" 0.163476802842334
"GPRIN3" 0.137173577700945
"GPT2" -0.201886281326919
"GPX3" -0.147145215259395
"GRAP" 0.134188577264199
"GRB14" -0.175590868003853
"GREB1" -0.271765220689559
"GRHL1" -0.14307111716792
"GRIA3" -0.203175804692608
"GRIN3A" 0.256322787734696
"GRM7" 0.13670152117044
"GRM8" 0.158653760476923
"GRXCR2" -0.260882635643801
"GSN" -0.128662756310829
"GSR" -0.190118718625328
"GSTA4" -0.252095141467681
"GSTK1" 0.137125562648133
"GSTT2B" -0.223337182850865
"GSTZ1" -0.221345879669317
"GTF3C1" -0.133534880399007
"GTPBP8" -0.164147018177517
"GUCD1" -0.152260928352603
"GUCY1A2" 0.174816906257917
"GUCY1A3" -0.137306620650933
"H2AFY" 0.193572954936659
"HABP4" 0.133281558057166
"HAGH" 0.137363396229915
"HAGHL" 0.181037979585986
"HAPLN3" 0.150785940937186
"HAS2" 0.127572622647503
"HAUS8" 0.16090549001493
"HCAR1" -0.305568626218108
"HCAR2" -0.136646355222345
"HCAR3" -0.129607795894059
"HDAC2" -0.180562979445416
"HDAC9" 0.152876786112229
"HEATR5A" 0.166618029991556
"HECTD2" -0.19347885179034
"HELB" -0.187147489983687
"HELLS" 0.138392690052991
"HERPUD1" -0.337552353638482
"HES4" 0.128824881828048
"HES5" 0.198467898118092
"HES6" 0.14194719576029
"HEY2" 0.142782684559107
"HFE" -0.129349675215688
"HGD" -0.2967382132044
"HHIP" -0.190334848208746
"HHLA3" -0.131512059814674
"HIC2" 0.175014793642786
"HIF3A" -0.159769033062329
"HIGD1A" 0.135336985391234
"HINT1" -0.162298510644768
"HIP1" 0.128161069136492
"HIP1R" -0.140161904418769
"HIST1H1B" 0.171106415490582
"HIST1H1T" 0.164491072352583
"HIST1H2AI" 0.220688373238626
"HIST1H2AJ" 0.169002565430665
"HIST1H2BM" 0.153873964721188
"HIST1H2BO" 0.176228859585542
"HIST1H3B" 0.184235971712365
"HIST1H3F" 0.186132496617653
"HIST1H3G" 0.127446566851684
"HIST1H4I" 0.131120009174418
"HIST2H2AC" -0.13368982708995
"HIST3H2BB" 0.234664285896977
"HK3" 0.13678919882553
"HLA-DQB1" 0.144847495240752
"HLF" -0.226455294543576
"HLX" 0.203343490470487
"HMCN1" 0.13670282751426
"HMGCS2" -0.135563000922071
"HMGN1" 0.128824099437093
"HMGN2P46" -0.148411195418227
"HMGN3" -0.190564840246537
"HMGN5" -0.221191057998663
"HMMR" 0.175976877687697
"HMOX1" 0.130864558883553
"HN1" 0.135958554121077
"HNF1B" -0.218770825309469
"HNMT" -0.195149478571253
"HNRNPA1L2" -0.128242202048824
"HOMER2" -0.151514533134928
"HOOK3" -0.202705390953757
"HOPX" 0.227140772525465
"HOXA11-AS" -0.159610625288537
"HOXA13" -0.178788509741786
"HOXB5" 0.190617937952808
"HOXB7" 0.19295788890085
"HOXB9" 0.159094784638893
"HOXC4" 0.225903629461021
"HOXC5" 0.218538194018402
"HOXC6" 0.245140429920818
"HOXC8" 0.14306155744121
"HOXC9" 0.175656171038814
"HOXD3" 0.227329052193417
"HOXD8" 0.179201197752266
"HPS1" -0.146277479559589
"HPS3" 0.143866927867266
"HPS4" -0.134136900697097
"HPSE2" -0.171199204411147
"HS3ST1" 0.233887034385422
"HS3ST3A1" -0.153698901352874
"HS6ST3" 0.18733380959749
"HSBP1" -0.17222615566991
"HSD11B1" -0.156447578973303
"HSD17B13" 0.13915245049842
"HSD17B6" -0.220319062890531
"HSF4" -0.227604627995177
"HSPA4" -0.145408310363534
"HSPA4L" -0.133901599724827
"HSPB6" -0.161050387846504
"HSPB8" -0.200416251775177
"HTR1F" 0.146100274703806
"HUNK" 0.209001400660236
"HYDIN" -0.144898348788496
"ICK" -0.233169688521621
"IDE" -0.172564681074355
"IDH1" -0.158279319003195
"IDH2" -0.130518223438934
"IER5L" 0.158619559948576
"IFI30" 0.175431588357372
"IGBP1" -0.133493769837777
"IGF1" -0.199110509965322
"IGF1R" -0.187085742884581
"IGFBP2" -0.130778826183091
"IGFBP3" 0.213545645284477
"IGFBP6" -0.140379059735033
"IGFL1" 0.137347939167968
"IGSF21" 0.273409907037114
"IGSF5" -0.174977643747045
"IGSF6" 0.226763828442501
"IKBKE" 0.134898985924549
"IL10RA" 0.137113336438514
"IL10RB" -0.141158690698839
"IL13RA1" 0.152497460545382
"IL17RC" -0.169868012296764
"IL17RE" -0.157559666512251
"IL18RAP" 0.132419838118834
"IL1R1" -0.244161488221204
"IL1RL2" -0.140377834551859
"IL20RA" -0.148291404456664
"IL21R" 0.14585144598665
"IL2RA" 0.129917692612469
"IL3RA" 0.134937876839467
"IL7" -0.134823961837966
"ILK" -0.162194398811336
"IMMP1L" -0.137890701026793
"IMMT" 0.199051192887607
"INADL" -0.160691804168339
"ING5" -0.168500489769101
"INHBA" 0.191050765285215
"INO80C" -0.154387904091267
"INPP5D" 0.143031888528291
"INPP5F" -0.154187031311819
"INPP5J" 0.234086855824207
"INSM2" 0.143193800771879
"INTU" -0.184857162197163
"IP6K2" -0.170623429411355
"IP6K3" -0.207771753633524
"IPO13" 0.156687217945798
"IRF4" 0.132140255855326
"IRF8" 0.142737253641697
"IRX3" -0.127243803689322
"ISCA2" -0.128493471367463
"ISG20" -0.164066146634089
"ISLR2" 0.146975902430032
"ISM1" 0.182574433715451
"ITGA11" 0.258629660399875
"ITGAX" 0.169189928582508
"ITGBL1" 0.210133977705761
"ITIH5" -0.161752330147266
"ITLN2" -0.142268010201907
"ITM2C" -0.218014615817761
"ITPK1" -0.128876761995719
"ITPR2" -0.258821519630528
"IZUMO4" -0.131650672911954
"JAG1" 0.26277558422644
"JAG2" 0.127394928086094
"JAKMIP3" -0.177668025416209
"JMJD7" -0.174923071326012
"JMY" -0.142401729717808
"JPH2" -0.147307654269878
"JPH4" -0.15152536073372
"JUN" -0.135722630277001
"KANK1" -0.145157648994865
"KANK4" -0.168056899352958
"KAZN" 0.248490946769315
"KBTBD11" -0.150534547887319
"KCNA3" 0.128226421153224
"KCNAB1" -0.127082563574835
"KCNC4" 0.148522139337387
"KCND3" -0.174499790055645
"KCNH6" -0.232217575475798
"KCNIP1" -0.193274843835488
"KCNJ2" 0.139925327890356
"KCNJ5" 0.145803712561075
"KCNK1" 0.136120175968227
"KCNK12" 0.18487295580915
"KCNK15" 0.163261081416564
"KCNK4" 0.176341488609152
"KCNMB1" -0.151782001468458
"KCNMB2" 0.13919023107749
"KCNMB4" -0.208565780747484
"KCNN3" -0.1635093720462
"KCNN4" -0.131888430317231
"KCTD1" -0.138776953843908
"KCTD12" 0.148943359253389
"KCTD18" -0.136353036953304
"KCTD3" -0.165283841198455
"KDELC2" -0.191002037789691
"KEL" 0.143556448924601
"KHDRBS3" 0.275168242083404
"KIAA0319L" -0.19163328286601
"KIAA0922" 0.131118498764
"KIAA0930" 0.155198554350632
"KIAA1161" -0.139494535614891
"KIAA1324" -0.196019192976224
"KIAA1324L" -0.231232606168589
"KIAA1429" 0.159479322210441
"KIAA1467" -0.230786700456964
"KIF11" 0.131131572702009
"KIF13B" -0.227269098732312
"KIF14" 0.150541767598168
"KIF15" 0.218465849780054
"KIF18B" 0.171487049309305
"KIF21B" 0.155771471626206
"KIF22" -0.184217202952852
"KIF23" 0.139020010514614
"KIF2C" 0.166334944961177
"KIF3C" 0.149295235716017
"KIF4A" 0.201268439393584
"KIF5A" 0.17088634063065
"KIF7" 0.152338722767049
"KLF13" 0.156834431913701
"KLF4" -0.255902306628489
"KLHDC1" -0.182827543765836
"KLHL35" 0.19550513410498
"KLHL36" -0.214050958057299
"KLHL6" 0.138559539686587
"KLHL9" -0.169811037836814
"KLK1" -0.204223583504982
"KLK10" 0.167109088582281
"KLK12" 0.139394661588725
"KLK13" 0.129910319240637
"KLK14" 0.167266561871267
"KLK3" -0.156825457830289
"KLK7" 0.130533399676079
"KNDC1" -0.132677157502518
"KPNA2" 0.199164616615729
"KPNA4" 0.137383782510326
"KRAS" 0.12957925020987
"KREMEN1" -0.186024295446354
"KREMEN2" -0.133558730943966
"KRT14" -0.131516267077301
"KRT80" 0.131535229568901
"KRT81" 0.142500894469066
"KRTCAP3" -0.216527327014093
"KSR2" 0.151632894818842
"KY" -0.137689915502848
"LACTB" 0.168011943726127
"LAMA3" 0.184144339782664
"LAMB1" 0.153388005651582
"LAMP2" -0.168541061938736
"LAMP3" 0.143188085984743
"LAMP5" 0.153896009363661
"LANCL3" 0.168158352006356
"LAPTM5" 0.151526531098212
"LAT2" -0.13369845047441
"LATS1" -0.208554558930296
"LBH" 0.206507786397627
"LCLAT1" 0.138894021339765
"LCMT1" -0.140985166337552
"LCN2" -0.157857714497187
"LDB3" -0.204369815593738
"LDHB" -0.196815898657379
"LDHD" -0.170472964672503
"LDLRAD1" -0.211410713026723
"LDLRAD3" -0.257904007752691
"LDLRAD4" 0.160323353727151
"LEFTY2" 0.234362373127949
"LEMD2" 0.130614624907184
"LENG9" -0.253725892446858
"LFNG" -0.164865633463709
"LGALS3" -0.128750938379778
"LGALS9" 0.129818494243489
"LGALSL" -0.155003316332513
"LGMN" -0.136043231107077
"LIFR" -0.294751996585656
"LILRB1" 0.150469089039615
"LILRB4" 0.228016342760196
"LIMCH1" 0.133559171577367
"LIMK2" -0.132319855615748
"LIN37" 0.139999222729005
"LINC00173" 0.17963741246612
"LINC00341" 0.140719247382654
"LINC00623" 0.14714954982573
"LINC01018" -0.187378209887504
"LINC01184" -0.190746170909315
"LINC01270" 0.131809831286098
"LINS" -0.132137098726712
"LIPH" -0.265606480123263
"LKAAEAR1" 0.149612153742211
"LMAN2" -0.153423965169527
"LMNB1" 0.138055208763657
"LMNB2" 0.129196595471583
"LMX1B" 0.168753396323965
"LOC100192426" -0.150676445667571
"LOC389332" -0.232497102627746
"LOC389834" 0.136277474777836
"LOC730101" -0.219207706128035
"LONRF3" -0.133719754865914
"LOXL1" 0.194710066781624
"LPAL2" -0.158699964076473
"LPAR2" -0.12748991868473
"LPAR3" -0.176299629628446
"LPAR6" -0.211022246963346
"LPGAT1" 0.191184996787122
"LPL" 0.188184266338058
"LPPR2" 0.130552244072283
"LPPR4" 0.27808268489321
"LRAT" -0.176722535534076
"LRCH2" -0.293551113685583
"LRFN4" 0.138295490203211
"LRIG1" -0.171653307460363
"LRR1" 0.133274104161763
"LRRC16A" 0.129563905826669
"LRRC24" -0.171868333097238
"LRRC26" -0.195925395466874
"LRRC42" 0.133613537117193
"LRRC71" 0.153378609197791
"LRRC8C" 0.142465380663074
"LRRN1" 0.286103076208753
"LRWD1" 0.145378002028804
"LSAMP" -0.21837620980582
"LSM11" -0.153848072592518
"LTB4R" 0.157251652839801
"LTBP1" 0.140078550116134
"LTBP2" 0.127194062623975
"LTBP4" -0.153228196818161
"LTN1" -0.131857511054525
"LVRN" 0.128747587262748
"LY6G6D" -0.207687025511833
"LY6H" 0.188286369729087
"LY86" 0.204886894243605
"LY9" 0.154996519000081
"LYPD5" -0.187837402101195
"LYPLAL1" -0.129615399673009
"LYRM2" -0.182450383406579
"LYSMD2" 0.127874826514435
"LZTS1" 0.143712176161367
"MACC1" 0.134629742543935
"MAD2L2" 0.176107603246707
"MAFB" 0.204712579766591
"MAFF" -0.145888846971744
"MAGEC2" 0.131995918851401
"MAGED2" -0.209394843270385
"MAGEH1" -0.183211920680194
"MAGI1" -0.155285826548728
"MAGI2" -0.143078516141374
"MAL2" 0.154975944160339
"MAML3" -0.164467710905226
"MAN1A2" -0.140947837860889
"MAN1C1" 0.130649537590981
"MANSC1" -0.179271579761775
"MAP1LC3A" -0.172474491474381
"MAP3K5" 0.165451138945522
"MAP6D1" 0.170167607043063
"MAP7D2" -0.212391511495519
"MAPK1" 0.148715261402694
"MAPK10" -0.16503937319245
"MAPK8IP2" 0.137632380510115
"MAPT" -0.131222161455302
"MARC1" -0.143130886611306
"MARC2" -0.154666646594194
"MARCH1" 0.149229579577197
"MARCH5" -0.187965455586056
"MARVELD3" -0.175895120947137
"MAT2B" -0.16850151890974
"MATK" -0.145939944541146
"MATN3" 0.155456010428258
"MAX" -0.155604807156117
"MAZ" -0.139622665380086
"MBNL2" -0.142086655957658
"MBNL3" 0.129397576056402
"MBOAT2" -0.148152729080539
"MBTPS1" -0.163618887525564
"MC5R" -0.213217356932575
"MCC" -0.144819315261084
"MCM10" 0.171801029582945
"MCM3" 0.158967664604651
"MCM4" 0.166351296394134
"MCM6" 0.167020975908963
"MCPH1" -0.137511497495833
"MCTP1" 0.210849719494227
"MCU" 0.15736707277949
"ME3" -0.160265819385526
"MECOM" 0.134098866696726
"MED7" -0.197464576407475
"MEF2C" 0.129590547329999
"MEGF6" -0.133837264648958
"MEIS2" -0.178753869993425
"MEIS3" -0.13672980808295
"MELK" 0.137539952406277
"MEN1" 0.135769453670584
"MESP1" -0.130855273763526
"METTL21B" -0.130317459164396
"METTL3" -0.13644021457209
"METTL5" -0.146589111682987
"MEX3A" 0.147000942339479
"MFAP3L" -0.128868470236122
"MFSD1" 0.13031021345357
"MFSD4" 0.170998018558325
"MGAT3" 0.147087330075777
"MGAT4B" 0.135144187098366
"MGLL" -0.129241070690742
"MGME1" 0.143547849324459
"MGST1" -0.208367172909162
"MID1" 0.159053997788128
"MINPP1" -0.189693867599746
"MIPEP" -0.185010915052116
"MIPOL1" -0.135555083493678
"MIR1251" -0.250074562421869
"MIR1284" -0.200934390869385
"MIR21" -0.252925542179909
"MIR2276" -0.152609810141939
"MIR320A" -0.175862056535056
"MIR554" -0.176959635404851
"MIR595" -0.300318700036317
"MIR600HG" 0.140265452292386
"MIRLET7D" -0.148174429123944
"MKLN1" -0.138937934740696
"MLYCD" -0.170382583593403
"MME" -0.15074429356413
"MMP10" 0.20217437055721
"MMP11" 0.251718974880581
"MMP12" 0.172602107412571
"MMP26" -0.180231296424503
"MMP28" -0.206727052400833
"MND1" 0.187272391477955
"MNX1" 0.212149530564882
"MOB4" -0.143508970344058
"MOCS1" 0.178756757847424
"MOGAT2" 0.142614597602187
"MOGS" -0.129068354137865
"MPDU1" -0.205802112251139
"MPP2" -0.155274918871144
"MPPED2" -0.176288062053075
"MRPL18" -0.161038162072653
"MRPL21" -0.177928723623863
"MRPL22" -0.136871979434959
"MRPL39" -0.167554163252542
"MRPL40" -0.203523998821671
"MRPL42P5" 0.132926472840777
"MRPL47" 0.132982388750439
"MRPL48" -0.138138563082101
"MRPS11" -0.133034507015322
"MRPS31P5" -0.174950122770404
"MS4A6A" 0.177076743751317
"MS4A7" 0.200833362468242
"MSL2" 0.183189551288065
"MSL3" 0.144752728690474
"MSMB" -0.210728895127647
"MSR1" 0.217804087912595
"MT1E" -0.220912920903888
"MT1F" -0.298006746025055
"MT1G" -0.330608016217408
"MT1M" -0.3013296628801
"MT1X" -0.275146592102509
"MT2A" -0.226430306343562
"MTDH" 0.16671311186311
"MTHFD1L" 0.180239893378334
"MTMR2" -0.189285498498493
"MTMR3" -0.136031807630515
"MTMR8" -0.176886610979404
"MTUS1" -0.176105043022386
"MTX1" -0.133000087082391
"MUC1" 0.16077185613029
"MUC16" 0.152153802906252
"MVB12B" 0.141115857875545
"MVD" -0.14196388535979
"MXRA7" -0.129592122819453
"MYB" -0.13879589711067
"MYBPC1" -0.3818161309021
"MYH11" -0.137700317043885
"MYH9" 0.154024647482823
"MYL9" -0.162760488399146
"MYLK" -0.195438689576802
"MYO1F" 0.142590467936585
"MYO5C" -0.141129359898997
"MYOCD" -0.202198318476655
"MYOM1" -0.127526098378133
"MYT1" 0.186035067969687
"N4BP2L1" -0.127868857003044
"N4BP2L2" -0.178802985985709
"NAA16" -0.157676828583676
"NAA35" -0.150988348089248
"NAA38" -0.190941298684054
"NAA50" 0.166126892679556
"NAAA" -0.217270515046594
"NAALADL2" 0.158532483719435
"NAB2" 0.154658299758509
"NANS" -0.25008864531018
"NAT1" -0.211866967863134
"NAT14" 0.195934275546876
"NATD1" -0.140114530207996
"NCAPD3" -0.392899981730026
"NCAPG" 0.214752120830189
"NCF4" 0.148871644197815
"NCK1" 0.145397666891908
"NCOA1" 0.156567983296695
"NCOA3" 0.146137688894967
"NDFIP2" -0.145522419563417
"NDP" -0.180607183549488
"NDRG2" -0.156959546491601
"NDUFB3" -0.134653311285608
"NDUFB6" -0.143659412772603
"NECAP2" 0.13663574946661
"NEDD1" -0.1404936444917
"NEDD4" -0.130754301676211
"NEDD9" -0.128172784308225
"NEK11" 0.127896826539625
"NEK2" 0.175874251773871
"NEO1" -0.163533563338829
"NET1" -0.129418079019763
"NETO1" 0.176138299220213
"NF1" -0.141809289022227
"NFATC3" -0.179901470811289
"NFIA" -0.157508582144945
"NGLY1" -0.14010882149591
"NHLH2" 0.142857947994072
"NIF3L1" 0.127149468378011
"NINJ1" 0.145806929998176
"NIPAL1" -0.149744401130405
"NIPAL3" -0.157828374110087
"NISCH" -0.151240901823371
"NKAPL" -0.192076706650036
"NKX2-2" 0.194549679492602
"NLRC3" 0.130123057124363
"NLRP12" -0.205136588091436
"NLRP3" 0.154717944520858
"NOD1" 0.216892473484905
"NOL3" -0.236792151810955
"NOS1AP" 0.137383402630536
"NOS3" 0.1324171477683
"NOSTRIN" -0.282382636496297
"NOTCH3" 0.248006881434625
"NOX1" 0.158241319676554
"NOX4" 0.263472470925041
"NPAS2" -0.174550081047987
"NPAS4" -0.128523420209548
"NPC2" 0.146438485222719
"NPL" 0.169346900298972
"NPY" -0.127707984982422
"NR1D2" 0.156807940122275
"NR1H3" -0.137362214953699
"NR2E1" 0.137469260955141
"NR4A1" -0.147849227705902
"NR6A1" 0.132013054363408
"NRG1" -0.137887061257292
"NRGN" 0.138348824487208
"NRK" -0.161364777088409
"NRP1" 0.267071292127738
"NRROS" 0.159414956680826
"NSF" 0.131166926011379
"NSMCE2" 0.189267687571697
"NSUN6" -0.217683005913166
"NSUN7" -0.19210475614348
"NT5DC1" -0.245009961060356
"NT5DC3" -0.171917654078349
"NT5E" -0.140616505639121
"NTM" 0.200265856422259
"NTNG1" 0.136098286996907
"NTRK1" -0.150442100844333
"NTRK3" -0.140471360201037
"NUAK1" 0.144723773527943
"NUDT12" -0.128045344283609
"NUDT2" 0.137674407302223
"NUDT7" -0.18716672859803
"NUF2" 0.133099465400177
"NUPL1" -0.137230760135331
"NUSAP1" 0.183093882064141
"NVL" 0.149329546990382
"NWD1" -0.129934124117247
"NXF1" -0.149202316316017
"NXPE1" 0.148281139057267
"NXPE2" 0.158075041632085
"OBFC1" 0.134925402900486
"OCIAD2" 0.174626183038917
"ODC1" -0.158088065087345
"OGN" -0.170525960570674
"OIP5" 0.258747656973604
"OLFML2B" 0.154318489795386
"ONECUT2" 0.220942106816453
"OPA3" 0.185599039634631
"OR10H1" -0.195417931926061
"OR51A7" -0.152887940955163
"OR51F2" -0.179474540802806
"OR51L1" -0.200726550764845
"OR51T1" -0.201448404599299
"ORAI1" 0.148890100591155
"ORC3" -0.183009105718591
"ORC6" 0.136545910182564
"ORM2" -0.189981917181374
"OS9" -0.129129204830443
"OSBPL10" 0.146237930125181
"OSBPL1A" 0.171180989053967
"OSBPL3" 0.170768688686578
"OSBPL8" 0.148229252543462
"OSBPL9" -0.231784248955488
"OSCP1" -0.14233253630612
"OVGP1" -0.337477898854462
"P2RX2" -0.200454646178244
"P2RY10" 0.131321904732144
"P2RY14" 0.154860110587609
"P3H2" -0.245926846699737
"PABPC1L2A" -0.194917780530008
"PABPC1L2B" -0.223895123152046
"PABPC5" -0.155612502347855
"PACSIN1" 0.246378661171661
"PACSIN2" -0.164160390733312
"PACSIN3" -0.165675780464106
"PAEP" 0.134166623620516
"PAG1" 0.158224637662416
"PAGE4" -0.241189323382577
"PAH" -0.240545758669533
"PAIP2" 0.132319782566951
"PAK1IP1" -0.226107532642504
"PAK3" -0.138991847204024
"PALM2-AKAP2" 0.1884504208023
"PALMD" -0.172549411439192
"PANK1" 0.146984207725749
"PAOX" -0.181379627645181
"PARD6G" -0.205864276756294
"PARM1" -0.22917700765724
"PARP2" 0.16161334545665
"PARPBP" 0.174180411191202
"PART1" -0.185768862337696
"PARVG" 0.149282617049224
"PASK" -0.275547595282614
"PAX9" -0.15455066854655
"PBK" 0.145330567378424
"PBLD" -0.131139984435786
"PCA3" -0.189224966451587
"PCAT18" -0.152575914010772
"PCCA" -0.230043954238718
"PCDH1" -0.167461269450502
"PCDH7" -0.151409886901864
"PCDH9" -0.137089617502263
"PCDHB17P" 0.137259692362549
"PCMT1" -0.134847006000402
"PCP4" -0.170303833879183
"PDE10A" 0.1289308955961
"PDE11A" -0.13646600129271
"PDE1B" 0.142816182425885
"PDE3A" 0.137761553820672
"PDE4C" 0.147826232443351
"PDE4D" -0.158195348647415
"PDE4DIP" 0.14547285182122
"PDE5A" -0.149670181407436
"PDE6G" 0.13656374015884
"PDGFC" -0.128013681965555
"PDGFRB" 0.150240251844879
"PDIA2" 0.147355572361211
"PDIA5" -0.250306518148364
"PDIA6" -0.131310289452759
"PDLIM3" -0.128452273911994
"PDLIM4" -0.167560284624283
"PDLIM5" -0.157975875464276
"PDSS2" 0.220204630756068
"PDZD8" 0.143061649154681
"PDZRN3" -0.155623390151895
"PDZRN4" -0.171806587487863
"PEBP4" -0.355521409593564
"PECAM1" 0.188494245271759
"PEG10" -0.172537544737008
"PEMT" -0.197182249369563
"PEX10" 0.145616534588299
"PGC" -0.26264212177387
"PGLYRP2" 0.194411338007964
"PGM3" -0.227513939373986
"PGM5" -0.236484328439848
"PGM5-AS1" -0.206991461053483
"PGM5P2" -0.226784043340761
"PHACTR4" -0.175370896678634
"PHB2" -0.130363407134545
"PHF21B" -0.204542893933779
"PHOSPHO2" -0.132581770566383
"PHYHIPL" -0.196887861287401
"PI15" -0.204170035988197
"PIAS1" -0.141096889286823
"PIAS2" -0.146230134427209
"PIAS3" 0.137118557943049
"PIBF1" -0.164364375707971
"PICK1" -0.201800839681756
"PIFO" -0.151475047559004
"PIGL" -0.154543332034305
"PIGN" -0.152523838762714
"PIK3R2" 0.134945083164471
"PIK3R5" 0.187985853899898
"PIKFYVE" -0.161077714337243
"PIM2" 0.143572522328012
"PITPNC1" -0.171463440791033
"PITRM1" -0.12819438107157
"PIWIL4" 0.127707105764908
"PKD2" 0.166676731084795
"PKP1" -0.133540751772609
"PKP2" -0.191042644725661
"PLA2G16" 0.1573133181763
"PLA2G4F" -0.176953301103383
"PLA2G6" -0.156441125727091
"PLA2R1" -0.189378420205563
"PLAC8" 0.134339047720309
"PLAT" 0.137219591395922
"PLAU" 0.151140623668343
"PLCB2" 0.199160781721058
"PLCD4" -0.196038113248989
"PLCG1" 0.134938487271318
"PLCXD3" 0.142578527397892
"PLEK" 0.183697465841642
"PLEK2" -0.207126118637629
"PLEKHA8P1" -0.14731427439033
"PLEKHF2" 0.163202003357237
"PLEKHG1" 0.171042377128106
"PLEKHG4" 0.14178019636199
"PLIN1" 0.167276873241561
"PLIN2" -0.164068890043692
"PLK1" 0.135688637387847
"PLK4" 0.150149990217896
"PLRG1" -0.180114000859212
"PLXDC1" 0.155453752132738
"PLXNA1" 0.237081814338553
"PLXNA4" 0.148239123964204
"PLXNC1" 0.149110002653496
"PM20D2" -0.161454580550437
"PMEPA1" -0.146958843045178
"PNCK" -0.17074430047643
"PNISR" -0.166233667265893
"PNKD" -0.195608752682391
"PNLIP" 0.138214582170997
"PNPLA7" -0.242604541574087
"PNRC1" -0.148458959569948
"PODXL" 0.188210072703593
"POLDIP3" -0.147693102002657
"POLI" -0.17970571493298
"POMT2" 0.132931480712718
"POTEE" -0.155988950421849
"POTEG" -0.182764118806736
"POTEH" -0.239611931204247
"PPAP2B" -0.144963161868303
"PPAPDC1B" -0.213513487641457
"PPAPDC2" -0.159398803841884
"PPARG" 0.206004494380124
"PPFIA2" 0.23978451512539
"PPFIA4" 0.200630592754712
"PPHLN1" -0.164144523922759
"PPIE" -0.151922917900736
"PPM1A" -0.16636333489804
"PPM1E" -0.191268240785328
"PPP1R13B" -0.237994784732934
"PPP1R16B" 0.151572344401598
"PPP1R3B" -0.195499044401988
"PPP1R3C" -0.130144306128932
"PPP1R3D" -0.140900726724175
"PPP1R7" -0.259930988394379
"PPP2CB" -0.16391238556837
"PPP2R2A" -0.178752534741688
"PPP2R5B" 0.184781823901951
"PPP3CC" -0.195185463718073
"PPP4R4" 0.175018758440716
"PPP6R1" 0.14108893927351
"PRAP1" -0.127138018655004
"PRC1" 0.19253295902379
"PRDM1" 0.152707087982194
"PRDM8" -0.253773442084661
"PRDX1" -0.171422166071359
"PRG4" 0.151559570029307
"PRKAB2" -0.15142897003944
"PRKACB" -0.139547372282116
"PRKCZ" -0.149654075484751
"PRKG2" -0.142508271160049
"PROK1" -0.252213145213808
"PROSER1" -0.144444629607095
"PROSER2" -0.250646349326374
"PRR11" 0.142259690963731
"PRR16" 0.237828488789332
"PRR7" 0.167154201069223
"PRRG4" -0.187365301069331
"PRSS27" 0.207408889631347
"PRTG" -0.147362960317949
"PSD3" -0.242573296832799
"PSEN1" -0.172215510838713
"PSIP1" -0.131870672812409
"PSMD2" 0.154379979585638
"PSMD7" -0.173466926837604
"PSME4" 0.130209476423977
"PSMG3" 0.130085650904966
"PSPN" 0.141120682273787
"PTAFR" 0.127336645592369
"PTBP3" 0.16038090112911
"PTDSS1" 0.224401783531606
"PTEN" -0.179044460271749
"PTGDS" -0.180482705177907
"PTGER1" 0.23674040311383
"PTGES" 0.129479215485991
"PTK2" 0.138010808506497
"PTK2B" -0.217579777129835
"PTMA" 0.142094429305175
"PTN" -0.162355361446313
"PTPN12" 0.182115803455816
"PTPN7" 0.190492969520054
"PTPRD" 0.159856873273017
"PTPRE" 0.178578204418907
"PTPRM" -0.142607283515397
"PTPRN2" -0.241271688518054
"PTPRR" 0.171904121959073
"PTPRT" 0.1802685944916
"PTTG1" 0.194311648013858
"PVR" -0.133599339785225
"PVRL2" -0.170262655011731
"PYGB" -0.182421287768733
"PYGL" -0.127731688468679
"PYGO1" -0.181277076342681
"PYHIN1" 0.127157559922132
"PYROXD1" -0.147991714080871
"QPCT" -0.128816077479006
"QSER1" -0.259396410618575
"RAB13" -0.129306885866857
"RAB23" 0.138829552031664
"RAB27A" -0.24589379959472
"RAB27B" -0.201301778189794
"RAB31" 0.137133738894252
"RAB32" 0.153996022731228
"RAB33A" 0.132796355197638
"RAB3B" -0.12762365928011
"RAB3IP" -0.146166651098618
"RAB5C" -0.127285324716615
"RAB6B" 0.140040281103265
"RAB7A" 0.158840858833121
"RAB9B" -0.191396140751134
"RABEP2" -0.168553795726634
"RAC2" 0.150746506695874
"RACGAP1" 0.210704628192138
"RAD21" 0.159964782748451
"RAD54L" 0.15862237843897
"RAI14" 0.28540368741007
"RALGAPA2" 0.144026924183961
"RALGPS1" 0.128666149715321
"RALGPS2" -0.166061153110758
"RALY" 0.138537713539985
"RAPGEF1" 0.141714576359276
"RAPGEF4" -0.36235663430684
"RAPH1" -0.184997383430068
"RARB" -0.132143563115311
"RARS2" -0.154164859957928
"RASA3" 0.172751714669302
"RASAL1" 0.152248128750836
"RASAL2" 0.159048319937637
"RASAL3" 0.195928823875983
"RASD1" -0.266917574895267
"RASD2" -0.14448488133061
"RASGEF1A" -0.167139666800742
"RASGRF2" -0.137535046788855
"RASGRP1" 0.135474457262315
"RASGRP3" 0.160908638024386
"RASL11B" 0.177701957419172
"RASSF1" 0.129304965268856
"RASSF5" 0.127891952528197
"RASSF6" -0.197245386269677
"RBFA" -0.143360499041531
"RBFOX3" -0.162708173263614
"RBM18" -0.16481237394653
"RBM19" -0.174374847447602
"RBM24" -0.240459633112525
"RBMS3" -0.140208465149965
"RBP7" -0.273138369138621
"RC3H2" 0.19061299017644
"RCAN3" -0.13757036961556
"RCE1" 0.130081220284425
"RCN1" -0.163675232664472
"RCN3" 0.131532859157251
"RCSD1" 0.138949251946595
"RDH11" -0.168262506734478
"RDH16" -0.253436999221495
"RELN" 0.198836770629816
"REM1" 0.162019490905476
"RENBP" 0.181306483707131
"REPS2" -0.236892484731704
"RER1" -0.173182750961985
"RET" -0.137623342522622
"REXO2" 0.164452147240206
"RFC2" 0.164001639398703
"RFX3" -0.169118039453781
"RGN" -0.149263910781282
"RGP1" 0.13519412746273
"RGS11" 0.18648782083829
"RGS16" 0.151631514594791
"RGS19" 0.204727814784364
"RGS5" 0.139646874486762
"RHBDF2" 0.152635253735107
"RHEBL1" 0.136872029574583
"RHOBTB3" -0.182268382883702
"RHOG" 0.143023400007035
"RHOH" 0.135379669296424
"RHOV" 0.229722729474638
"RIC3" -0.183202549464436
"RIMS2" -0.1763246609552
"RINL" 0.283140593738366
"RLN2" -0.128119596372014
"RMI2" 0.172091556277959
"RMST" -0.211412660344078
"RNASE4" -0.301161868915608
"RNASE6" 0.185870554043418
"RNASEH2A" 0.151687576905587
"RND2" -0.186309572840964
"RNF128" -0.229966188691146
"RNF130" 0.15342531356278
"RNF165" -0.157621726008215
"RNF185" -0.195486678184632
"RNF186" 0.141017609031813
"RNF19A" 0.14675421173512
"RNF34" 0.220228499897689
"RNF39" -0.198531926904817
"RNF41" -0.15765948083314
"RNF43" -0.223210145730312
"RNLS" -0.259473388452296
"ROBO2" 0.174565225534619
"ROBO3" -0.131478722798311
"ROPN1L" 0.155923221220905
"RORC" -0.137431848637671
"RPAIN" -0.127929816247155
"RPE65" -0.135781629334691
"RPGR" -0.178805311136301
"RPL10" -0.13412689675441
"RPLP1" 0.177791418953921
"RPRM" -0.157691312391851
"RPS4Y2" -0.230957139811874
"RPS6KA2" -0.134360343609622
"RPS6KA3" -0.147441284419519
"RPS6KB2" -0.130708047709636
"RPS7" 0.130141468607622
"RPUSD1" 0.162103713179988
"RRAGB" -0.148314718770434
"RRAGC" 0.206370343176611
"RREB1" -0.146295710802992
"RRM1" 0.154743374669052
"RRM2" 0.192897093393056
"RRS1" 0.166821865118612
"RSAD2" 0.129993088765716
"RSPH10B2" 0.140254236056981
"RSPO2" -0.261703312095979
"RTCB" -0.144717298211813
"RTN2" -0.170694700554288
"RUNX1" 0.169780559301137
"RWDD2A" -0.186541234877496
"SAAL1" 0.146039373922649
"SALL4" 0.173224007310694
"SAMD3" 0.175845138073119
"SASH3" 0.173179009608724
"SATB1" -0.240874301244276
"SCAMP3" 0.141104054519972
"SCAMP5" 0.12966809017885
"SCARNA18" -0.159832582678214
"SCARNA21" -0.136794220772858
"SCARNA6" -0.127591710694989
"SCARNA8" -0.131247653165509
"SCIMP" 0.161825431240812
"SCIN" -0.230049038909532
"SCN1B" 0.176332323208116
"SCN7A" -0.206515906234623
"SDHAF1" 0.170161147502812
"SDHAF3" -0.144193062009948
"SDHAF4" -0.146463021079047
"SDS" 0.134892184623304
"SEC14L1" 0.157782263824718
"SEC14L2" -0.211398881889044
"SEC23B" -0.166406745905191
"SEC63" -0.135950227386187
"SEMA4B" -0.156788695449424
"SEMA4F" 0.13892940769167
"SEMA4G" -0.151325624752316
"SEMA6A" -0.176551145884362
"SEPN1" 0.151480833418323
"SEPT10" -0.137366545015668
"SEPT4" 0.185734817814779
"SERINC2" -0.152545996012697
"SERPINA3" -0.171676525595896
"SERPINB11" 0.184855108626971
"SERPINB6" -0.134907975812324
"SESN1" 0.127688519759345
"SESN3" 0.236667592563684
"SEZ6L2" -0.191102279457211
"SFMBT2" -0.17281213129982
"SFRP2" 0.219958694087983
"SFRP4" 0.140382972388878
"SFTPA2" -0.253828287522566
"SGOL1" 0.152082274517627
"SGOL2" 0.158946871896185
"SGPP2" 0.199633101298801
"SH2D1A" 0.152342581054298
"SH2D3A" -0.163680834635953
"SH2D3C" 0.198614713240692
"SH3BP4" -0.270549807521276
"SH3RF2" -0.417627234965899
"SHANK2" -0.159579594814362
"SHB" -0.130145176974578
"SHC1" 0.175303435310864
"SHCBP1" 0.176843158074176
"SHD" 0.129124378464338
"SHISA2" 0.190526589109522
"SHOX2" 0.138747447503973
"SIAE" -0.166005123532979
"SIAH2" 0.146810165978544
"SIDT1" -0.143323547917269
"SIGLEC7" 0.153891788364876
"SIGLEC8" 0.16750320114398
"SIK2" 0.166429975428839
"SIM2" -0.136533797265752
"SLA2" 0.157308163963822
"SLAIN1" -0.195821871905035
"SLC10A7" 0.162711799076311
"SLC12A2" -0.237776080352607
"SLC13A3" -0.136832211364049
"SLC14A1" -0.128281032262223
"SLC15A2" -0.356852575325762
"SLC15A3" 0.143953995631314
"SLC16A10" -0.183502061330047
"SLC18A2" -0.224372744026958
"SLC20A1" 0.208349714997382
"SLC22A17" -0.210944557654127
"SLC22A23" -0.167141552797204
"SLC22A3" -0.324348144714544
"SLC22A4" -0.261985851370066
"SLC23A1" -0.268442844362323
"SLC23A2" 0.128396194055324
"SLC25A13" 0.13808852299228
"SLC25A20" -0.195557580987699
"SLC25A23" -0.177483373488305
"SLC25A30" -0.210878059668073
"SLC25A4" -0.156402667460189
"SLC25A42" -0.127908558681722
"SLC25A5" 0.12991953660716
"SLC26A1" 0.166085883202176
"SLC26A5" -0.195585149522372
"SLC28A3" 0.153341592337467
"SLC29A1" 0.173276809140515
"SLC2A12" -0.211766558425235
"SLC2A4" -0.146558036327039
"SLC2A5" -0.16195533329074
"SLC2A6" 0.145357502255092
"SLC35C1" 0.130281062063342
"SLC35D2" 0.135419296781483
"SLC35F2" -0.206009541023405
"SLC35F3" -0.140149593102652
"SLC36A4" -0.143283974973244
"SLC37A2" -0.178347645417311
"SLC37A3" 0.215510717468913
"SLC38A11" -0.208466166435421
"SLC3A1" 0.183952907829065
"SLC41A2" 0.184690215373762
"SLC44A3" -0.23784347009206
"SLC45A3" -0.204456654178656
"SLC46A2" 0.133356077286456
"SLC51A" 0.228373909719122
"SLC51B" -0.170557762167944
"SLC5A6" 0.142291436329617
"SLC6A20" 0.134585616275973
"SLC6A6" 0.13437484931581
"SLC7A2" -0.159570028232544
"SLC7A4" -0.15837703581723
"SLC7A6OS" -0.149701199466484
"SLC7A8" -0.202884586232156
"SLC9A2" -0.161595634284794
"SLC9A3R2" -0.136066417870469
"SLCO1A2" 0.205714765978706
"SLCO2B1" 0.171487696898432
"SLCO4C1" 0.129745310690693
"SLITRK4" -0.227558255443378
"SLPI" 0.214811408806671
"SMAD4" -0.263519130818111
"SMAD9" -0.211396681226502
"SMAP2" 0.219531302044326
"SMOC1" -0.251346927569315
"SMOX" -0.173826083457034
"SMPDL3A" -0.235530240057065
"SMPDL3B" -0.278264791268434
"SMTN" -0.148612814804204
"SNAI2" -0.13073083101793
"SNAP23" -0.187201323252828
"SNAP25" -0.168775651801908
"SNORA1" -0.145797485198123
"SNORA11" -0.17247589300385
"SNORA11B" -0.204212692356199
"SNORA11D" -0.170878459175595
"SNORA12" -0.225902068387371
"SNORA13" -0.130427833996054
"SNORA15" -0.143788413055371
"SNORA18" -0.164464867127584
"SNORA20" -0.169736615468638
"SNORA26" -0.159145473776028
"SNORA31" -0.168294517342388
"SNORA33" -0.152423731194831
"SNORA36B" -0.138495623253137
"SNORA37" -0.130510679119324
"SNORA4" -0.133027506909798
"SNORA46" -0.144589812058501
"SNORA47" -0.169986481312729
"SNORA49" -0.14988289260627
"SNORA51" -0.1378606839373
"SNORA54" -0.147128879821228
"SNORA67" -0.158369748024957
"SNORA76A" -0.163216858845131
"SNORA8" -0.157063633301301
"SNORD101" -0.131996662091729
"SNORD114-1" -0.146528377553933
"SNORD123" -0.147760795585978
"SNORD12C" -0.150785267439855
"SNORD50B" -0.154736379549184
"SNORD68" -0.144647113083549
"SNORD8" -0.140193538318395
"SNORD9" -0.139595161218159
"SNORD91B" -0.137365695325368
"SNRK" 0.154900264723423
"SNRNP35" -0.138111416693774
"SNRNP40" 0.156018405974506
"SNTB2" -0.190741765381256
"SNX14" -0.147211774820273
"SNX25" -0.1864798236739
"SOCS2" -0.164391505248006
"SOD1" -0.139449119040272
"SOD3" -0.15134000026054
"SORBS1" -0.1308018360929
"SORBS2" -0.147198323508156
"SORCS2" -0.146978682205713
"SORD" -0.214505753745124
"SOX14" -0.157493362283813
"SOX8" 0.216942167153798
"SOX9" -0.151807760995643
"SP140" 0.135301586729101
"SP5" -0.136295071379738
"SP6" 0.12776033156583
"SP8" -0.182212157724733
"SPA17" -0.129004578855859
"SPAG1" 0.152470793471876
"SPAG5" 0.13453117717569
"SPAG9" 0.135963548721213
"SPARCL1" -0.128646423208722
"SPATA13" -0.168661671846405
"SPATC1L" -0.208048138311044
"SPC25" 0.138855567314378
"SPCS3" -0.143963142912167
"SPDEF" -0.145828838069849
"SPIB" 0.136930125631158
"SPNS2" 0.163547174304592
"SPOCK2" 0.177400582455589
"SPOCK3" -0.214582069660776
"SPP1" 0.185949945469705
"SPRR1A" 0.139338952494619
"SPRY2" -0.154489701657478
"SPRY4" 0.186141481096211
"SPSB1" 0.137504421163874
"SRC" -0.248029046180586
"SRCIN1" 0.164323234724634
"SRD5A2" -0.336189260156912
"SRGAP3" 0.161641998559047
"SRM" 0.158729017419337
"SRP54" -0.168146525650931
"SRPK1" 0.131545484055185
"SRPX2" 0.167559313908369
"SRSF5" -0.14775815889958
"SRSF6" -0.180303677224601
"SSH1" 0.145025884067386
"SSPO" 0.278900121582122
"SSR4" -0.128937767548753
"SSTR1" 0.211022477354536
"SSU72" 0.144725222939189
"ST3GAL1" 0.240177259123656
"ST6GAL1" -0.302736634020422
"ST6GALNAC1" -0.346968727601384
"ST6GALNAC4" 0.153344652511079
"ST6GALNAC5" 0.265999625427953
"ST6GALNAC6" 0.237553439763966
"ST8SIA4" 0.158891799963315
"ST8SIA6" -0.131570414182673
"STAB1" 0.168329469123013
"STAM2" -0.166549763448864
"STAMBP" -0.212853289489667
"STAP2" -0.152763409519383
"STARD10" -0.287075291835846
"STARD4" -0.15657136794086
"STC2" 0.141661963817139
"STK10" 0.182615884675469
"STK26" -0.13875487053082
"STK4" 0.164168021208772
"STMN1" 0.131715761646702
"STMN2" 0.203497662245232
"STOX2" -0.16904233190749
"STRA6" 0.143674355420404
"STRC" -0.127151945282175
"STT3A" -0.150668545311187
"STX3" 0.138412810203291
"STX8" -0.152504396199626
"STXBP6" -0.392023674354791
"STYK1" -0.220594922760118
"SUB1" 0.128356392257677
"SUCLA2" -0.186962256661572
"SUGCT" 0.240529929181461
"SULF1" 0.148752823413421
"SULT2B1" -0.163905281311875
"SUSD2" 0.140993174651252
"SUSD6" 0.138444124974474
"SV2B" -0.203821289723755
"SVEP1" 0.239962488792457
"SVIL" -0.174141599554263
"SWT1" -0.130071313146446
"SYCE1L" -0.204903221633682
"SYK" 0.168726584026417
"SYNM" -0.212735968535658
"SYNPO2" -0.149652474747565
"SYT12" 0.167269617622047
"SYT6" -0.172298437602948
"SYT7" -0.179193121032003
"SYTL1" -0.235888800925105
"SYTL4" -0.143018069904042
"SZRD1" 0.21258406514405
"TACC2" -0.191964787519962
"TACC3" 0.228610986206849
"TACR2" -0.157798174108335
"TADA2A" -0.140014175628051
"TAF13" -0.129878640423489
"TAF1C" -0.15816467757644
"TANC1" 0.148061672971845
"TANGO2" 0.132472530793593
"TAOK2" 0.129511919554907
"TAOK3" -0.15007605559977
"TARP" -0.161043124031824
"TAS1R3" 0.13978098672138
"TBC1D22B" 0.162930396799763
"TBC1D31" 0.156812071466478
"TBC1D9" -0.222429399074371
"TBCD" 0.142142579359045
"TBL1Y" -0.172421234821354
"TBX3" -0.172839950281867
"TCF12" -0.180595687297575
"TCF15" 0.138372520939547
"TCF21" -0.167344265776486
"TCF7L2" -0.132631442513751
"TCFL5" 0.145526052001739
"TDO2" 0.197289789070748
"TDRP" -0.195955911641966
"TEKT1" 0.140129540324192
"TEKT4" 0.154032654962677
"TENM1" -0.134842449721422
"TENM3" -0.167569498342719
"TENM4" 0.143126281819954
"TEP1" -0.141241723512086
"TET1" -0.211896300700057
"TFRC" 0.155124587408898
"TGM3" -0.204745528892683
"THAP6" -0.134521158062762
"THBS2" 0.201547364788737
"THEG" 0.230282218143472
"THSD1" -0.185479337228682
"THY1" 0.240005688809986
"THYN1" -0.251038734696336
"TIFA" -0.205519441766222
"TIGD2" -0.139062139727782
"TIGD5" 0.164320992331956
"TIMM21" -0.165014031662226
"TINCR" -0.134155850923915
"TJP2" -0.180939719725276
"TK1" 0.248188837691041
"TLE1" 0.154904373836681
"TLR10" 0.136076793249699
"TM6SF1" 0.156424158926304
"TM9SF1" -0.160741334841491
"TMC6" 0.181574151489442
"TMEM110" 0.128169361236605
"TMEM119" 0.137220956757297
"TMEM120B" -0.138191809093604
"TMEM130" 0.153674131832693
"TMEM132D" -0.168607853973809
"TMEM145" 0.158590429205445
"TMEM14C" -0.141221314778272
"TMEM164" -0.13027403179325
"TMEM178A" -0.157894285249354
"TMEM183A" 0.131896687947223
"TMEM185A" -0.154989802179323
"TMEM187" -0.127423261204415
"TMEM200A" 0.181139870249314
"TMEM217" 0.232973889487088
"TMEM220" -0.164097486990152
"TMEM229B" 0.199095370226508
"TMEM241" -0.165178458837486
"TMEM243" -0.16416554798938
"TMEM251" -0.151376073780238
"TMEM26" 0.158634136800371
"TMEM38A" -0.214496419932038
"TMEM44" -0.143633232792528
"TMEM5" 0.180152065677782
"TMEM59L" 0.179100552796334
"TMEM63C" 0.228782243185453
"TMEM79" -0.144552318810517
"TMEM87B" -0.19315778769878
"TMEM98" -0.17699540065197
"TMPRSS2" -0.189654938428247
"TMPRSS3" 0.132672715106275
"TMSB10" 0.165801310663727
"TMTC3" 0.12858873319049
"TMX3" -0.133137393647906
"TNC" -0.14646333163182
"TNFAIP8" -0.128177243818439
"TNFRSF10B" -0.169155203904643
"TNFRSF18" 0.164684040297691
"TNFRSF19" -0.270421882524645
"TNFRSF21" 0.138994197526509
"TNFRSF4" 0.141512599997273
"TNFSF10" -0.178043502085035
"TNFSF13B" 0.224527796136576
"TNKS" -0.236072029393711
"TNMD" -0.170290478390714
"TNPO3" 0.164220661160802
"TOM1L1" -0.149409193692483
"TOMM40L" 0.154892989981292
"TOP2A" 0.202182950134273
"TOP3A" 0.158763960056293
"TOR3A" 0.180475902635348
"TOR4A" 0.170429893070375
"TOX2" 0.131652825628211
"TPD52" -0.172826263700302
"TPD52L1" -0.279744601729964
"TPM1" -0.153911399136787
"TPM2" -0.141607931733299
"TPPP3" 0.140509979631961
"TPR" 0.18847803526686
"TPT1-AS1" -0.136963857070523
"TPTE2P3" -0.224611378886188
"TPTEP1" -0.135366721112533
"TPX2" 0.239016298796524
"TRAK1" -0.205009386504218
"TRAM1L1" -0.160713528024658
"TRAT1" 0.175636320316547
"TREM2" 0.141709869689332
"TRIM36" -0.228162415896015
"TRIM46" 0.161348377910001
"TRIM47" 0.168858998338072
"TRIM5" -0.178442022019622
"TRIM8" 0.136807494809535
"TRIM9" -0.153441479843713
"TRMT11" -0.147280147092848
"TRMT61A" 0.15096017502421
"TROAP" 0.213236250814168
"TRPC4" -0.244665316940036
"TRPC7" -0.154185680831309
"TRPM2" 0.158708770212378
"TRPV6" -0.131715263946527
"TSC22D1" -0.272573434099376
"TSC22D3" -0.193523811559824
"TSEN54" 0.139132442380384
"TSPAN12" 0.225092808560331
"TSPAN6" -0.131190809375113
"TSPO" -0.139818306876267
"TSPYL1" -0.16821860694838
"TTC12" -0.141933712250798
"TTC13" 0.143291241386528
"TTC16" 0.138943214909993
"TTC17" -0.133246248343633
"TTC29" 0.159249303152737
"TTC30B" -0.154747901187517
"TTC37" -0.127099637793799
"TTC39A" -0.1294438933306
"TTC8" -0.156642319788192
"TTC9C" 0.128588569207977
"TTTY14" -0.177280878760659
"TUBA3D" -0.169506191337642
"TUBA4B" 0.131506643503065
"TUBB3" 0.165073014165287
"TUBB4A" -0.141152602930593
"TUSC3" -0.309071096750964
"TXLNGY" -0.12959712825382
"TXNDC16" -0.236652354960553
"TXNL1" -0.202328340364674
"TXNRD1" 0.177186613135798
"TXNRD2" -0.186314980424382
"TYMS" 0.168014385765474
"TYROBP" 0.177300521674298
"TYRP1" 0.14903347875804
"UBA52" 0.148705268275917
"UBASH3A" 0.134601617985897
"UBASH3B" 0.14618202332415
"UBE2B" -0.133955300657488
"UBE2C" 0.225454710389456
"UBE2D3" -0.131280029154652
"UBE2E3" 0.222281001848927
"UBE3C" 0.160211535932389
"UBR5" 0.193064225777159
"UBXN11" 0.132249620872265
"UCHL3" -0.143058765105086
"UFL1" -0.202760274564175
"UFM1" -0.127803445003793
"UFSP1" 0.192265073517906
"UGT2B17" 0.134630689536159
"UHMK1" 0.145103878021202
"UHRF1" 0.239130390074908
"UNC5D" -0.204423466245337
"UNCX" 0.130875761083198
"UNG" 0.151913327285884
"UPF2" -0.1415644216826
"URB2" 0.137096298640447
"URI1" 0.133604278508641
"USP10" -0.130293087875191
"USP14" -0.128928718559669
"USP21" -0.136456449109033
"USP39" 0.160499282065723
"UTP6" -0.170166548803244
"VAMP1" -0.130975617272177
"VANGL2" -0.207046266792584
"VARS2" 0.134016232336991
"VASH1" 0.153311684247247
"VASH2" -0.147800913484787
"VAX2" 0.192101950669137
"VCAN" 0.224481666214468
"VCL" -0.175709210256195
"VCPIP1" 0.138698569062243
"VEGFB" 0.173589777105323
"VEZT" 0.137025208130201
"VGLL3" -0.138563453255363
"VIPR1" -0.177662755346172
"VIT" -0.206625149363493
"VLDLR" -0.140034766403497
"VMO1" 0.184268645738934
"VPREB3" 0.139229018270411
"VPS37A" -0.187155599276842
"VPS37B" -0.169967968393049
"VPS53" -0.200048012639099
"VPS8" 0.14679251159232
"VRK3" -0.134619305132232
"VSIG1" 0.135632657363719
"VSIG2" -0.274980415811534
"VSTM2A" -0.213502885441146
"VSTM4" -0.139149724630018
"VTRNA2-1" -0.211088665556659
"VWA3A" 0.162234614363372
"VWA5B1" 0.13397826163659
"WBSCR22" 0.172184287336845
"WDFY4" 0.133518053480218
"WDR17" -0.209265937635484
"WDR38" 0.173921256182438
"WDR49" 0.142699622623715
"WDR59" -0.175158453863773
"WHSC1L1" -0.131310174112162
"WIF1" -0.162314257314745
"WLS" -0.1403364587994
"WNK3" 0.151917459926528
"WNK4" -0.184593189175017
"WNT11" 0.224702337792891
"WNT2B" 0.140395029120869
"WNT5A" 0.330229469508426
"WNT5B" -0.161279127617688
"WNT7B" 0.202271328460229
"WNT8B" -0.139183200881075
"WRN" -0.182872959378291
"WRNIP1" 0.141140999192638
"WT1" -0.140516294056851
"WTAP" -0.167334510304745
"XBP1" -0.169507994993551
"XPO1" 0.129145755600026
"XRCC4" -0.157750798231543
"YAE1D1" -0.149531966672226
"YBEY" -0.158056603775634
"YBX2" -0.241385687586579
"YIPF1" -0.207672619218963
"YME1L1" -0.130715554370211
"YPEL4" 0.143004669094549
"ZAK" -0.173248797260191
"ZBTB10" -0.139195862623612
"ZBTB16" -0.162783914848074
"ZBTB20" -0.189363937974792
"ZBTB32" 0.139420329987222
"ZBTB46" 0.136998011211696
"ZC3H14" -0.139786005389021
"ZC4H2" -0.158770120228181
"ZCCHC2" -0.227667216843419
"ZDHHC1" -0.149906115722734
"ZDHHC16" -0.205981708575266
"ZDHHC2" -0.222043986320354
"ZFHX2" 0.147408146036757
"ZFHX3" -0.132252935337433
"ZFP36" -0.134485076481306
"ZFYVE28" 0.14669242837244
"ZG16B" -0.15781950143402
"ZHX3" 0.128112335490813
"ZIC2" 0.181447428893804
"ZIC5" 0.295863836983326
"ZIK1" -0.184342407626001
"ZMAT5" -0.190451788786348
"ZMYM2" -0.139020277524264
"ZMYND10" 0.142652674053161
"ZMYND8" 0.141199281419218
"ZNF16" 0.150425661981774
"ZNF185" -0.163304861715588
"ZNF2" 0.12787489414544
"ZNF200" 0.144959930277926
"ZNF22" -0.133514554988197
"ZNF225" -0.152958476416009
"ZNF24" -0.127572804267283
"ZNF277" 0.134423694082205
"ZNF32" -0.147618720831038
"ZNF322" 0.139193788354241
"ZNF324B" 0.141010242542487
"ZNF334" -0.291177485271463
"ZNF350" -0.156382563733265
"ZNF367" 0.153790648511728
"ZNF391" -0.205746305528239
"ZNF404" -0.158518507871726
"ZNF423" -0.140904023782602
"ZNF432" -0.209035469736934
"ZNF454" -0.139014053851125
"ZNF467" 0.377807100939737
"ZNF491" -0.159277712121695
"ZNF556" 0.153224120673352
"ZNF589" -0.253189322481401
"ZNF623" 0.149840843062295
"ZNF655" -0.183266987028183
"ZNF668" 0.129393985674813
"ZNF677" -0.220109081227891
"ZNF69" -0.142334077649273
"ZNF697" -0.203492264564834
"ZNF707" 0.169952291100598
"ZNF708" -0.163227514815716
"ZNF740" 0.130304224253078
"ZNF746" 0.141095257158302
"ZNF761" -0.243569289277062
"ZNF778" -0.132029462924988
"ZNF789" -0.172725554671477
"ZNF831" 0.147360643897827
"ZNRF2" 0.135837916450421
"ZXDC" 0.132192751124507
